# Supplementary material for: Neurotensin-neurotensin receptor 2 signaling in adipocytes suppresses food intake through regulating ceramide metabolism
Source: Cell Res. 2025 Jan 3;35(2):117–31. doi: 10.1038/s41422-024-01038-8 (PMC11770130; doi:10.1038/s41422-024-01038-8)
Supplement: Supplementary file 13 — Supplementary information, Table S1 [file 41422_2024_1038_MOESM13_ESM.xlsx]

## Sheet: Sheet1
STable 1. Phosphoproteomics data of the WAT in the Ntsr2 AKO mice.
Description	Gene Symbol	Control1	Control2	Control3	Ntsr2 AKO1	Ntsr2 AKO2	Ntsr2 AKO3	FC	pvalue	Modifications
26S proteasome non-ATPase regulatory subunit 9 OS=Mus musculus OX=10090 GN=Psmd9 PE=1 SV=1	Psmd9	336521	249747	215321	9.8108e+06	7.62422e+06	6.03956e+06	29.285	0.0023021	Phospho [S2(100); S128(100)]; Acetyl [N-Term]
Secreted phosphoprotein 24 OS=Mus musculus OX=10090 GN=Spp2 PE=1 SV=1		229608	230169		3.16041e+06	3.92074e+06	2.08822e+06	13.2954	0.025933	Phospho [S48(100); S60(100)]
TSC22 domain family protein 3 OS=Mus musculus OX=10090 GN=Tsc22d3 PE=1 SV=1	Tsc22d3	1.25078e+06	351646	168047	2.26075e+06	3.7909e+06		5.12716	0.0423084	Phospho [T101(100)]
A-kinase anchor protein 8 OS=Mus musculus OX=10090 GN=Akap8 PE=1 SV=1	Akap8	879289	1.11498e+06	999795	4.44625e+06	5.4447e+06	4.61791e+06	4.84588	0.000262441	Phospho [S320(100); S325(100); S336(100)]
Protein disulfide-isomerase A6 OS=Mus musculus OX=10090 GN=Pdia6 PE=1 SV=1	Pdia6	1.45081e+06	5.98521e+06	2.7667e+06	2.22912e+07	1.39838e+07	1.27136e+07	4.80153	0.0171328	Phospho [S433(100)]
Caveolae-associated protein 3 OS=Mus musculus OX=10090 GN=Cavin3 PE=1 SV=1	Prkcdbp; Cavin3	3.35765e+07	5.78571e+07	2.00366e+07	1.55158e+08	1.71876e+08	1.37005e+08	4.16289	0.00141858	Acetyl [N-Term]; Phospho [S4(100); S62(100); S90(100); S165(98.5); S166(100)]
Signal recognition particle receptor subunit alpha OS=Mus musculus OX=10090 GN=Srpra PE=1 SV=1	Srpr	436938	408161	454621	960225	1.71783e+06	2.48729e+06	3.9742	0.0431742	Phospho [T283(98.2)]
Paralemmin-2 OS=Mus musculus OX=10090 GN=Palm2 PE=1 SV=1	Palm2	427389	433772	295447	1.51249e+06	1.46257e+06		3.85834	0.000371821	Phospho [S315(100)]
Ceramide synthase 2 OS=Mus musculus OX=10090 GN=Cers2 PE=1 SV=1	Cers2; Lass2	1.3911e+06	8.22424e+06	1.90828e+06	1.60076e+07	9.01696e+06	1.92614e+07	3.84306	0.0431133	Phospho [S341(100); T346(100); S348(100); S349(100)]
Eukaryotic translation initiation factor 5 OS=Mus musculus OX=10090 GN=Eif5 PE=1 SV=1	Eif5	1.92569e+06	5.81508e+06	3.29199e+06	1.48654e+07	1.5107e+07	1.08556e+07	3.70061	0.00514554	Phospho [S333(100); S334(100)]
Non-histone chromosomal protein HMG-14 OS=Mus musculus OX=10090 GN=Hmgn1 PE=1 SV=1		2.25638e+07	1.71773e+07	9.89281e+06	5.45927e+07	6.944e+07	3.51574e+07	3.20729	0.0260399	Phospho [S7(100); S74(100); S77(100); S85(99.9)]
Hepatoma-derived growth factor-related protein 3 OS=Mus musculus OX=10090 GN=Hdgfl3 PE=1 SV=2	Hdgfrp3; Hdgfl3	1.12417e+06	1.77029e+06	1.24946e+06	3.70092e+06	4.86387e+06	4.29595e+06	3.10352	0.00172872	Phospho [S121(100); S122(100)]
Pyruvate dehydrogenase protein X component, mitochondrial OS=Mus musculus OX=10090 GN=Pdhx PE=1 SV=1	Pdhx	2.26039e+06	1486977	2.70409e+06	5.08926e+06	8.65592e+06	4.88563e+06	2.88785	0.0333899	Phospho [S163(100)]
39S ribosomal protein L48, mitochondrial (Fragment) OS=Mus musculus OX=10090 GN=Mrpl48 PE=4 SV=3		2.31973e+06	7131156	3.39743e+06	1.46296e+07	1.19974e+07	8.72803e+06	2.75172	0.0287778	Phospho [S9(100)]
Inactive tyrosine-protein kinase PRAG1 OS=Mus musculus OX=10090 GN=Prag1 PE=1 SV=3		666983	1.04733e+06	643744	3.01369e+06	2.06737e+06	1.39344e+06	2.74569	0.0481723	Phospho [S40(100); S536(97.1); S671(100)]
Striatin-3 OS=Mus musculus OX=10090 GN=Strn3 PE=1 SV=1	Strn3	1.15104e+06	3.83192e+06	1.0933e+06	6.6094e+06	5.29795e+06	4.54239e+06	2.70722	0.033466	Phospho [S257(100)]
Ubiquitin carboxyl-terminal hydrolase (Fragment) OS=Mus musculus OX=10090 GN=Uchl3 PE=1 SV=1		801464	732484	886165	1.87039e+06	2.43573e+06		2.66896	0.00858715	Phospho [S101(100)]
OCIA domain-containing protein 1 (Fragment) OS=Mus musculus OX=10090 GN=Ociad1 PE=1 SV=1		2.19641e+06	3.56266e+06	2.34542e+06	6.04037e+06	9.57671e+06	5.51598e+06	2.60757	0.0321271	Phospho [S69(100)]
NAD-dependent protein deacetylase sirtuin-2 OS=Mus musculus OX=10090 GN=Sirt2 PE=1 SV=2	Sirt2	3.41292e+06	5.92829e+06	3.79187e+06	1.42407e+07	1.01922e+07	9.19844e+06	2.56081	0.0168064	Phospho [S23(99.2); S25(97.9); S372(100)]
NADH dehydrogenase [ubiquinone] 1 beta subcomplex subunit 10 OS=Mus musculus OX=10090 GN=Ndufb10 PE=1 SV=3	Ndufb10	6.86898e+06	4.76291e+06	4.18729e+06	1.42235e+07	1.56536e+07	9.80019e+06	2.50818	0.0148931	Phospho [S21(100)]
Torsin-1A-interacting protein 1 OS=Mus musculus OX=10090 GN=Tor1aip1 PE=1 SV=1		2.91278e+06	3.51547e+06	2.77321e+06	5.9573e+06	1.03001e+07	6.70465e+06	2.49548	0.0279567	Phospho [S79(100); S140(100); S151(100); S255(100)]
High mobility group nucleosome-binding domain-containing protein 3 OS=Mus musculus OX=10090 GN=Hmgn3 PE=1 SV=1	Hmgn3	3.06856e+06	3812875	4.57695e+06	6.96437e+06	1.21654e+07	9.4467e+06	2.49393	0.0217928	Phospho [S6(100)]
Nucleolin OS=Mus musculus OX=10090 GN=Ncl PE=1 SV=2	Ncl	1.07627e+07	1.48245e+07	1.08911e+07	2.96951e+07	2.78139e+07	3.20243e+07	2.45443	0.000608884	Phospho [S145(100); S157(100); S189(100); S212(100)]
60S acidic ribosomal protein P0 OS=Mus musculus OX=10090 GN=Rplp0 PE=1 SV=3	Rplp0	5.14216e+07	1.1951e+08	5.49757e+07	2.38347e+08	1.44412e+08	1.58693e+08	2.39678	0.045495	Phospho [S304(100); S307(100)]
Phosphoribosyl pyrophosphate synthase-associated protein 1 OS=Mus musculus OX=10090 GN=Prpsap1 PE=1 SV=1	Prpsap1		3.63774e+06	2.31353e+06	8.29201e+06	5.51072e+06	6.75865e+06	2.3033	0.0433043	Phospho [S215(100)]
Protein KRI1 homolog OS=Mus musculus OX=10090 GN=Kri1 PE=1 SV=2	Kri1	1.21879e+06	1.34593e+06	1.14119e+06	2.28915e+06	3.90689e+06	2.27069e+06	2.28466	0.0437438	Phospho [S142(100)]
Ras-responsive element-binding protein 1 (Fragment) OS=Mus musculus OX=10090 GN=Rreb1 PE=1 SV=1		2.31313e+06	2.73722e+06	3.96815e+06	6.17492e+06	8.96424e+06	5.33393e+06	2.27012	0.0338323	Phospho [S123(100); S125(100); S249(100)]
Eukaryotic translation initiation factor 4E transporter OS=Mus musculus OX=10090 GN=Eif4enif1 PE=1 SV=2	Eif4enif1	3.67182e+06	5.50858e+06	3.68647e+06	9.0718e+06	1.04054e+07	8.84654e+06	2.2013	0.00272324	Phospho [S77(99.2); S388(100); S411(100); S774(100)]
Sentrin-specific protease 7 OS=Mus musculus OX=10090 GN=Senp7 PE=1 SV=1	Senp7	738746	1.72556e+06	618804	1.922e+06	2.68255e+06	2.05918e+06	2.16137	0.0472872	Phospho [S12(100)]
Cysteine dioxygenase OS=Mus musculus OX=10090 GN=Cdo1 PE=1 SV=1		8.15453e+06	9478019	9.93511e+06	1.97348e+07	2.14032e+07	1.77914e+07	2.13763	0.000874201
Biorientation of chromosomes in cell division protein 1-like 1 OS=Mus musculus OX=10090 GN=Bod1l PE=1 SV=1	Bod1l	2.70937e+06	3.15245e+06	2.13798e+06	5.15117e+06	6.61551e+06	5.18957e+06	2.11958	0.00612451	Phospho [S632(98.8); S2001(100); T2890(98.5); S3000(100); S3010(100)]
Cation-independent mannose-6-phosphate receptor OS=Mus musculus OX=10090 GN=Igf2r PE=1 SV=1	Igf2r	2.64855e+07	2.22001e+07	2.32599e+07	4.98181e+07	6.03963e+07	3.52975e+07	2.02253	0.0294059	Phospho [S2401(100); S2476(100)]
OTU domain-containing protein 4 OS=Mus musculus OX=10090 GN=Otud4 PE=1 SV=1	Otud4	2.7219e+06	3.61202e+06	2.5357e+06	6.5898e+06	6.04253e+06	5.13618e+06	2.0033	0.00529829	Phospho [S1016(100); S1017(100)]
Anion exchange protein OS=Mus musculus OX=10090 GN=Slc4a4 PE=1 SV=1	Slc4a4	2.38929e+06	5.29425e+06	1.98371e+06	6.62107e+06	6.18716e+06	6.47032e+06	1.99421	0.0380095	Phospho [S61(96.4); S68(100); S248(100); S1060(100)]
Catenin alpha-1 OS=Mus musculus OX=10090 GN=Ctnna1 PE=1 SV=1	Ctnna1	6.33709e+07	7.0236e+07	5.84409e+07	1.26882e+08	1.51123e+08	1.01303e+08	1.97508	0.0134561	Phospho [S641(100); T645(100); S652(98.9); S655(100); T658(100)]
Stress-induced-phosphoprotein 1 OS=Mus musculus OX=10090 GN=Stip1 PE=1 SV=1	Stip1	1.14178e+06	970503	1.22082e+06	2.08903e+06	2.57126e+06	1.8807e+06	1.96243	0.00794305	Phospho [S481(100)]
Chromatin target of PRMT1 protein OS=Mus musculus OX=10090 GN=Chtop PE=1 SV=1	Chtop	2.73558e+06	3.62447e+06	2.6284e+06	6.01867e+06	6.63791e+06	4.96109e+06	1.96003	0.00782755
Zinc finger protein 148 OS=Mus musculus OX=10090 GN=Zfp148 PE=1 SV=1		2.05356e+06	2.61915e+06	1.07922e+06	3.71507e+06	4.05199e+06	3.49965e+06	1.95877	0.0183176	Phospho [S264(100); S623(100)]
Transmembrane protein 87B OS=Mus musculus OX=10090 GN=Tmem87b PE=2 SV=1	Tmem87b	1.03436e+06	1.33209e+06	600078	2.01578e+06	2.30465e+06	1.47611e+06	1.95398	0.0430967	Phospho [S470(100)]
Protein S100-A16 OS=Mus musculus OX=10090 GN=S100a16 PE=1 SV=1	S100a16	2.73484e+06	4.59466e+06	1.93502e+06	5.55142e+06	7.17272e+06	5.3173e+06	1.94737	0.0405623
Transcription factor SOX-6 OS=Mus musculus OX=10090 GN=Sox6 PE=1 SV=2	Sox6	1.81535e+06	2.71583e+06	2.468e+06	3.78227e+06	5.85614e+06	3.85281e+06	1.92754	0.0415341	Phospho [S98(96.5); S126(100); S399(97.5); S466(100)]
PC4 and SFRS1-interacting protein OS=Mus musculus OX=10090 GN=Psip1 PE=1 SV=1	Psip1	2.08113e+07	2.38625e+07	1.35261e+07	3.29214e+07	4.83526e+07	3.0319e+07	1.91741	0.0499698	Phospho [S106(99.3); S118(98.1); S129(100); T271(95.6); S272(100); S274(100)]
Predicted gene 4788 OS=Mus musculus OX=10090 GN=Gm4788 PE=1 SV=1	Gm4788	293783	240927		469948	451847	614245	1.91511	0.0384824	Phospho [S784(100)]
Wings apart-like protein homolog OS=Mus musculus OX=10090 GN=Wapl PE=1 SV=2	Wapal; Wapl	2.85123e+06	3.85312e+06	3.26465e+06	6.7681e+06	6.17006e+06	5.93323e+06	1.89301	0.00148575	Phospho [S77(100); S226(100)]
Golgi apparatus membrane protein TVP23 homolog B OS=Mus musculus OX=10090 GN=Tvp23b PE=1 SV=1	Fam18b; Tvp23b	3.02e+06	1.89246e+06	1.74966e+06	4.88367e+06	3.59808e+06	3.97154e+06	1.86927	0.0252874	Acetyl [N-Term]; Phospho [S6(100)]
General transcription factor IIF subunit 1 OS=Mus musculus OX=10090 GN=Gtf2f1 PE=1 SV=2	Gtf2f1	1.7078e+06	1.94342e+06	1.24855e+06	3.36117e+06	3.46386e+06	2.23952e+06	1.84999	0.0348247	Phospho [T331(100); S433(100); T437(99.1)]
Histone H1.4 OS=Mus musculus OX=10090 GN=H1-4 PE=1 SV=2	Hist1h1e	6.44356e+07	7.93026e+07	9.21428e+07	1.19759e+08	1.84386e+08	1.30359e+08	1.84205	0.0372255	Phospho [T18(100); S36(100); S187(100)]; Acetyl [N-Term]
Mutated in colorectal cancers OS=Mus musculus OX=10090 GN=Mcc PE=1 SV=1	Mcc	3.80792e+06	4.15022e+06	4.38025e+06	7.59083e+06	8.4373e+06	6.54819e+06	1.82976	0.00394004	Phospho [S179(100); S184(97.7); S294(99.3); S702(100); S706(100); S714(100)]
Protein FAM13A OS=Mus musculus OX=10090 GN=Fam13a PE=1 SV=1	Fam13a	1.85757e+07	1.29763e+07	1.56198e+07	2.7214e+07	3.54907e+07	2.34308e+07	1.826	0.0293563	Phospho [S267(100); S322(100); S397(100); S526(100); S533(100); S558(100)]
Methyl-CpG-binding domain protein 2 OS=Mus musculus OX=10090 GN=Mbd2 PE=2 SV=2	Mbd2	2.9742e+06	1.52404e+06	2.91023e+06	4.45226e+06	5.28303e+06	3.59234e+06	1.79897	0.0439994	Phospho [S410(100)]
MICOS complex subunit Mic25 OS=Mus musculus OX=10090 GN=Chchd6 PE=1 SV=2	Chchd6	2.13637e+07	2.31655e+07	2.6008e+07	3.6605e+07	5.09891e+07	3.8605e+07	1.78911	0.0168191	Phospho [S13(100); S164(100)]
Mitochondrial transcription rescue factor 1 OS=Mus musculus OX=10090 GN=Mtres1 PE=1 SV=1	1700021F05Rik	6.01019e+06	5.42991e+06	4.56534e+06	8.49831e+06	1.20111e+07	7.95641e+06	1.77851	0.0361086	Phospho [S106(100)]
Tumor suppressor candidate gene 1 protein homolog OS=Mus musculus OX=10090 GN=Tusc1 PE=1 SV=1	Tusc1	1.20337e+06	1.09865e+06	1.17672e+06	1.92971e+06	2.04785e+06	2.18538e+06	1.7716	0.000368859	Phospho [S146(100)]
General transcription factor IIF subunit 2 OS=Mus musculus OX=10090 GN=Gtf2f2 PE=1 SV=1	Gtf2f2	816362	676665	695698	961813	1.33753e+06	1.53586e+06	1.75226	0.0343282	Phospho [S248(100)]
Negative elongation factor B OS=Mus musculus OX=10090 GN=Nelfb PE=1 SV=1		6.46718e+06	8.11965e+06	4.66189e+06	1.33278e+07	1.07779e+07	9.51023e+06	1.7464	0.0332912	Phospho [T610(98.5)]
Usher syndrome type-1C protein-binding protein 1 OS=Mus musculus OX=10090 GN=Ushbp1 PE=1 SV=2	Ushbp1	1.24027e+06	1.13343e+06	1.17705e+06		2.39002e+06	1.72711e+06	1.73927	0.0395913	Phospho [S231(100)]
Inhibitor of growth protein 5 OS=Mus musculus OX=10090 GN=Ing5 PE=1 SV=1	Ing5	340869	260483	492678	609944	637674	636638	1.72231	0.018534	Phospho [S118(100)]
Protein eva-1 homolog B OS=Mus musculus OX=10090 GN=Eva1b PE=1 SV=1	Eva1b; Fam176b	3.63697e+06	2.90096e+06	2.00419e+06	4.55978e+06	5.70837e+06	4.17237e+06	1.69051	0.0407772	Phospho [T86(99.1)]
Transcriptional regulator ERG OS=Mus musculus OX=10090 GN=Erg PE=1 SV=1		1.91915e+06	2.36647e+06	3.1849e+06	4.21293e+06	4.58218e+06	3.73743e+06	1.6776	0.0190954	Phospho [S81(98.3); S215(100); S253(99.1)]
Nuclear receptor coactivator 1 OS=Mus musculus OX=10090 GN=Ncoa1 PE=1 SV=2	Ncoa1	658937	1156461	824372	1.32016e+06	1.55092e+06	1.54552e+06	1.6731	0.0229106	Phospho [S22(100)]
BRCA1-A complex subunit RAP80 OS=Mus musculus OX=10090 GN=Uimc1 PE=1 SV=2	Uimc1	858918	1.34627e+06	905737	1.57523e+06	1.56617e+06	2.04054e+06	1.66572	0.0351724	Phospho [S379(100); S665(100)]
Teashirt homolog 2 OS=Mus musculus OX=10090 GN=Tshz2 PE=1 SV=1	Tshz2	366551	491796	446286	720781		723788	1.66089	0.00893085	Phospho [S333(100)]
Pre-mRNA 3'-end-processing factor FIP1 OS=Mus musculus OX=10090 GN=Fip1l1 PE=1 SV=1	Fip1l1	8.07233e+06	1.23974e+07	6.86339e+06	1.45558e+07	1.62769e+07	1.45166e+07	1.65913	0.0278101	Phospho [S280(100); S479(100); S487(100); S541(100)]
Cytochrome c oxidase subunit 7C, mitochondrial OS=Mus musculus OX=10090 GN=Cox7c PE=1 SV=1	Cox7c; Gm12338; LOC100048613; LOC102642884	4.78333e+06	4.99087e+06	5.68551e+06	8.25887e+06	9.6776e+06	7.64946e+06	1.65501	0.00690771
cAMP-dependent protein kinase type II-beta regulatory subunit OS=Mus musculus OX=10090 GN=Prkar2b PE=1 SV=3	Prkar2b	6.2246e+07	7.73184e+07	6.23443e+07	1.38755e+08	9.40671e+07	1.00233e+08	1.64953	0.0422434	Phospho [S83(100); S85(100); S112(100)]
Mitogen-activated protein kinase 6 OS=Mus musculus OX=10090 GN=Mapk6 PE=1 SV=3	Mapk6	3.46591e+06	2.21771e+06	3.18397e+06	4.78193e+06	5.18386e+06	4.32339e+06	1.61139	0.0161971	Phospho [S189(100); S386(100); T389(100)]
Histone-lysine N-methyltransferase SETD2 OS=Mus musculus OX=10090 GN=Setd2 PE=1 SV=1	Setd2	1.39206e+06	1.36505e+06	942437	2.05481e+06	1.94174e+06	1.87008e+06	1.58577	0.00962876	Phospho [S242(100); S633(100)]
Histone H1.1 OS=Mus musculus OX=10090 GN=H1-1 PE=1 SV=2	Hist1h1a	2.17257e+06	1.91688e+06	2.17802e+06	3.05728e+06	3.75551e+06	3.06793e+06	1.57651	0.00812857	Acetyl [N-Term]; Phospho [S2(99.1)]
Mucolipin-1 (Fragment) OS=Mus musculus OX=10090 GN=Mcoln1 PE=1 SV=1		1.09202e+06	1.14008e+06	966855	1.73742e+06	1.91598e+06	1.37341e+06	1.57139	0.0221351	Phospho [S10(100)]
Arginine-glutamic acid dipeptide repeats protein OS=Mus musculus OX=10090 GN=Rere PE=1 SV=3	Rere	7.62607e+06	8.37135e+06	6.63978e+06	1.21446e+07	1.35385e+07	9.74997e+06	1.56526	0.0246371	Phospho [S594(98.1); S600(100); S613(100); S642(100); S656(100); S679(97.9); S681(97.9); S1098(100); S1105(100); S1107(100); S1258(99.3)]
M-phase phosphoprotein 8 OS=Mus musculus OX=10090 GN=Mphosph8 PE=1 SV=1	Mphosph8	1.07932e+06	811913	1.12381e+06	1.51552e+06	1.68556e+06	1.48762e+06	1.5551	0.0084299	Phospho [S51(100)]
Roundabout homolog 4 OS=Mus musculus OX=10090 GN=Robo4 PE=1 SV=2	Robo4	4.4806e+06	5.85562e+06	6.38228e+06	9.43113e+06	9.67155e+06	6.77298e+06	1.54773	0.0485461	Phospho [S509(100); S544(99.2); S599(100); S692(100); T836(96.9); S947(100); S953(99.2)]
Heterogeneous nuclear ribonucleoprotein D-like OS=Mus musculus OX=10090 GN=Hnrnpdl PE=1 SV=1	Hnrnpdl; Hnrnpdl1; Hnrpdl	468399	390914	340174	651652	576389	621102	1.54161	0.00743287	Acetyl [N-Term]
Activating transcription factor 7-interacting protein 1 (Fragment) OS=Mus musculus OX=10090 GN=Atf7ip PE=1 SV=2		1.68776e+06	1.91283e+06	1.19488e+06	2.6854e+06	2.42893e+06	2.26904e+06	1.53966	0.0241876	Phospho [S120(100); S541(100); S601(100); S893(99.9)]
BRD4-interacting chromatin-remodeling complex-associated protein OS=Mus musculus OX=10090 GN=Bicra PE=1 SV=1	Gltscr1; Bicra	2.20753e+06	2.38238e+06	1.98958e+06	3.77922e+06	2.76215e+06	3.58475e+06	1.53905	0.0235155	Phospho [S757(100); S1427(100)]
Solute carrier family 2, facilitated glucose transporter member 4 OS=Mus musculus OX=10090 GN=Slc2a4 PE=1 SV=3	Slc2a4	9.9653e+07	8.91839e+07	1.04593e+08	1.74715e+08	1.34107e+08	1.41317e+08	1.53406	0.0171727	Phospho [S10(100); S488(100)]
A-kinase anchor protein 8-like OS=Mus musculus OX=10090 GN=Akap8l PE=1 SV=1	Akap8l	231940	264032	197523	352463	349880	358993	1.53041	0.00320245	Phospho [S284(100)]
Transcriptional adapter 3 OS=Mus musculus OX=10090 GN=Tada3 PE=1 SV=1	Tada3	210697	214030	162690	304318	321804	271494	1.52807	0.00959654
Vacuolar protein sorting-associated protein 4B OS=Mus musculus OX=10090 GN=Vps4b PE=1 SV=2	Vps4b	9.81006e+06	7.81963e+06	7.69388e+06	1.30239e+07	1.36137e+07	1.16904e+07	1.51353	0.00823953	Phospho [S102(100)]
Serine/threonine-protein phosphatase 1 regulatory subunit 10 OS=Mus musculus OX=10090 GN=Ppp1r10 PE=1 SV=1	Ppp1r10	1.7856e+06	1.86062e+06	1.91028e+06	2.37826e+06	3.1082e+06	2.89838e+06	1.50901	0.0127877	Phospho [S313(100)]
Proline-rich protein 12 OS=Mus musculus OX=10090 GN=Prr12 PE=1 SV=1	Prr12	1.68791e+06	2.68643e+06	2.10271e+06	3.29066e+06	3.51807e+06	2.94643e+06	1.50611	0.0307158	Phospho [S326(97.9); S648(100); S859(100); S1372(98.5); S1373(98.5); T1555(100); S1562(100)]
Histone H2A type 2-A OS=Mus musculus OX=10090 GN=Hist2h2aa1 PE=1 SV=3	Hist2h2aa2; Hist2h2aa1	1.26372e+08	1.35998e+08	1.31768e+08	2.00702e+08	1.73298e+08	2.17986e+08	1.50198	0.00772375
Scaffold attachment factor B1 OS=Mus musculus OX=10090 GN=Safb PE=1 SV=2	Safb	3.1078e+07	5.32156e+07	3.9094e+07	6.17095e+07	5.95836e+07	6.39156e+07	1.50103	0.0353	Acetyl [N-Term]; Phospho [S24(98.5); S235(100); S298(100); S366(100); S626(100)]
Caveolae-associated protein 1 OS=Mus musculus OX=10090 GN=Cavin1 PE=1 SV=1	Ptrf; Cavin1	1.96745e+09	1.98778e+09	1.62669e+09	2.85613e+09	3.23204e+09	2.26716e+09	1.49686	0.0384541	Phospho [S21(98.4); S38(100); T40(100); S42(100); S90(100); S120(100); S129(100); S169(100); S173(100); S177(100); S204(100); S205(100); S302(100); T361(98.4); S368(100); S389(100); S391(100)]; Acetyl [N-Term]
Protein Hook homolog 3 OS=Mus musculus OX=10090 GN=Hook3 PE=1 SV=2	Hook3	1.0887e+06	832040	632485	1.14911e+06	1.3454e+06	1.3234e+06	1.49533	0.0445995	Phospho [S707(100)]
Lamina-associated polypeptide 2, isoforms beta/delta/epsilon/gamma OS=Mus musculus OX=10090 GN=Tmpo PE=1 SV=4	Tmpo	1.26094e+08	1.52668e+08	1.07923e+08	1.91654e+08	2.08059e+08	1.78172e+08	1.49446	0.0150423	Phospho [S66(100); S67(100); T74(100); S155(98); T159(100); T171(99.1); S179(100); S183(99); T207(100)]
Protein PRRC2C OS=Mus musculus OX=10090 GN=Prrc2c PE=1 SV=1	Prrc2c	1.10449e+07	1.44074e+07	1.14842e+07	1.70473e+07	2.17384e+07	1.62273e+07	1.48939	0.0403349	Phospho [S608(99.9); S611(99.9); S851(100); S897(98.4); S1514(99.3); T2623(100); T2632(100); S2644(100)]
E3 ubiquitin-protein ligase RNF169 OS=Mus musculus OX=10090 GN=Rnf169 PE=1 SV=1	Rnf169	1.27157e+06	1.33255e+06	1.2726e+06	2.1604e+06	1.94622e+06	1.61776e+06	1.4766	0.0179713	Phospho [S44(100); S279(99); S390(100)]
Serrate RNA effector molecule homolog OS=Mus musculus OX=10090 GN=Srrt PE=1 SV=1	Srrt	1.14859e+07	1.13608e+07	8.10397e+06	1.35618e+07	1.72058e+07	1.47987e+07	1.47223	0.034034	Acetyl [N-Term]; Phospho [S4(100); S74(100); T543(100)]
Choline-phosphate cytidylyltransferase A OS=Mus musculus OX=10090 GN=Pcyt1a PE=1 SV=1	Pcyt1a	2.92317e+07	4.19898e+07	3.21364e+07	5.06544e+07	5.31714e+07	4.82237e+07	1.4711	0.0169197	Phospho [S315(100); S319(100); T325(98.8); S331(100); S343(100); S347(98.5); S362(100)]
Dematin OS=Mus musculus OX=10090 GN=Dmtn PE=1 SV=1	Dmtn; Epb4.9	1.97094e+07	2.04636e+07	2.02906e+07	3.14577e+07	3.37308e+07	2.37368e+07	1.47072	0.0352562	Phospho [S92(100); S96(100); S152(100); S156(99.2); S226(100); S289(100); S333(100); S372(100)]
Zinc finger CCCH domain-containing protein 13 OS=Mus musculus OX=10090 GN=Zc3h13 PE=1 SV=1	Zc3h13	9.12509e+06	1.17251e+07	9.49411e+06	1.36088e+07	1.37599e+07	1.68493e+07	1.45721	0.0255469	Phospho [S110(100); S198(100); S242(100); T263(100); S265(100); T363(100); S704(99.3); S953(100); S1090(100); S1093(100); S1273(100); S1344(100)]
Cytoplasmic dynein 1 light intermediate chain 1 OS=Mus musculus OX=10090 GN=Dync1li1 PE=1 SV=1	Dync1li1	4.74468e+06	5.92573e+06	4.55754e+06	7.71379e+06	6.94132e+06	7.40431e+06	1.44861	0.00924448	Phospho [S207(100); S510(100)]
Inhibitor of growth protein 4 OS=Mus musculus OX=10090 GN=Ing4 PE=1 SV=2	Ing4	283289	232901	215214	378687	318700	360454	1.44632	0.0158084	Phospho [S150(100)]
NK-tumor recognition protein OS=Mus musculus OX=10090 GN=Nktr PE=1 SV=4	Nktr	2.40832e+06	3.06127e+06	3.14203e+06	4.12203e+06	4.1524e+06	4.16955e+06	1.44502	0.00536405	Phospho [S255(100); S1060(98.6)]
Proteasome subunit alpha type-3 OS=Mus musculus OX=10090 GN=Psma3 PE=1 SV=3	Psma3	1.57143e+08	1.21935e+08	1.07049e+08	2.00244e+08	1.74016e+08	1.80479e+08	1.43667	0.0287829	Phospho [S250(100)]
Thioredoxin-related transmembrane protein 1 OS=Mus musculus OX=10090 GN=Tmx1 PE=1 SV=1	Tmx1	6.62045e+07	5.88205e+07	4.48564e+07	9.29863e+07	7.18233e+07	7.92382e+07	1.43658	0.048509	Phospho [S245(100)]
LIM and calponin homology domains-containing protein 1 OS=Mus musculus OX=10090 GN=Limch1 PE=1 SV=1		3.08497e+07	2.4687e+07	2.48145e+07	3.95628e+07	4.35191e+07	3.23097e+07	1.43609	0.0389641	Phospho [S169(100); T215(100); S217(100); S226(98); S231(100); S233(100); S256(99.3); S831(100); S925(98); S1126(100); S1173(100); S1427(100); S1434(100)]
Adapter molecule crk OS=Mus musculus OX=10090 GN=Crk PE=1 SV=1	Crk	705014	738190		984608	1.06832e+06		1.42248	0.0211236	Phospho [S41(97.6); S125(100); S194(100)]
La ribonucleoprotein domain family, member 1B OS=Mus musculus OX=10090 GN=Larp1b PE=1 SV=1		1.74708e+06	1.61922e+06	1.80371e+06	2.13417e+06	2.83299e+06	2.34858e+06	1.41503	0.0286793	Phospho [S60(100)]
Regulation of nuclear pre-mRNA domain-containing protein 2 OS=Mus musculus OX=10090 GN=Rprd2 PE=1 SV=1	Rprd2	9.60913e+06	9.66328e+06	7.25669e+06	1.39416e+07	1.23325e+07	1.12506e+07	1.41447	0.0301947	Phospho [S392(100); S504(100); S612(100); S633(100); T742(100); T751(97.7); S927(100)]
Ras GTPase-activating protein-binding protein 1 OS=Mus musculus OX=10090 GN=G3bp1 PE=1 SV=1	G3bp1	1.2375e+08	1.29232e+08	1.17768e+08	1.65394e+08	2.0594e+08	1.51787e+08	1.41098	0.0376565	Phospho [S149(100); S231(100)]
Pericentriolar material 1 protein OS=Mus musculus OX=10090 GN=Pcm1 PE=1 SV=2	Pcm1	1.12188e+07	1.36279e+07	9.87202e+06	1.54327e+07	1.55163e+07	1.79259e+07	1.40774	0.0261522	Phospho [S65(100); S870(99); S957(100); S1280(100); S1432(100); S1729(100); S1766(100); S1769(100); S1855(98.9)]
Zinc finger CCCH domain-containing protein 4 OS=Mus musculus OX=10090 GN=Zc3h4 PE=1 SV=2	Zc3h4	9.93162e+06	9.33999e+06	9.35971e+06	1.54815e+07	1.14399e+07	1.30777e+07	1.39704	0.0333626	Phospho [T40(100); S92(100); S94(100); S1104(99.9); S1270(100); S1276(100)]
Protein PRRC2B OS=Mus musculus OX=10090 GN=Prrc2b PE=1 SV=1	Prrc2b	2.3011e+06	1.90454e+06	2.49084e+06	3.08332e+06	2.88293e+06	3.33693e+06	1.38927	0.0160743	Phospho [S387(100); S415(100); S479(100); S621(100)]
Transmembrane emp24 domain-containing protein 4 OS=Mus musculus OX=10090 GN=Tmed4 PE=1 SV=1	Tmed4	732929	783194	689512	1.08425e+06	1.10779e+06	871775	1.38909	0.0230602
Septin-4 OS=Mus musculus OX=10090 GN=Septin4 PE=1 SV=1		1.61895e+07	1.67501e+07	2.14058e+07	2.82393e+07	2.38125e+07	2.3122e+07	1.38326	0.0393638	Phospho [S561(100); S611(98.7); S818(100)]
Parkinson disease protein 7 homolog OS=Mus musculus OX=10090 GN=Park7 PE=1 SV=1	Park7	1.23917e+08	1.26305e+08	1.12268e+08	1.72138e+08	1.50844e+08	1.73122e+08	1.3686	0.00624238
Calmodulin-regulated spectrin-associated protein 2 OS=Mus musculus OX=10090 GN=Camsap2 PE=1 SV=1	Camsap2	1.03607e+06	792436	1.06823e+06	1.13568e+06	1.42436e+06	1.40109e+06	1.36745	0.0492357	Phospho [S1137(100)]
Ribosomal protein S6 kinase beta-1 OS=Mus musculus OX=10090 GN=Rps6kb1 PE=1 SV=2	Rps6kb1	410304	413431	402494	467421	600701	595768	1.35692	0.0289801	Phospho [S447(100)]
Protein capicua homolog OS=Mus musculus OX=10090 GN=Cic PE=1 SV=2	Cic	1.38926e+07	1.81317e+07	1.38196e+07	2.18856e+07	2.10706e+07	1.92303e+07	1.35648	0.028638	Phospho [T470(100); S643(100); S766(100); S778(98.3); S1080(100); S1403(100); S1644(100); S1809(99.2); S2275(100); S2284(98.3); S2299(100); S2311(100)]
SWI/SNF complex subunit SMARCC2 OS=Mus musculus OX=10090 GN=Smarcc2 PE=1 SV=1	Smarcc2	3.87831e+07	4.11694e+07	3.51906e+07	5.14226e+07	4.84092e+07	5.60994e+07	1.35424	0.0086505	Phospho [S283(100); S302(100); S304(100); T308(98.7); S347(100)]
Family with sequence similarity 98, member C (Fragment) OS=Mus musculus OX=10090 GN=Fam98c PE=1 SV=1		3.6272e+06	3.70053e+06	3.35773e+06	4.45504e+06	5.29791e+06	4.61761e+06	1.34487	0.0115816	Phospho [S37(100)]
RNA polymerase II-associated protein 3 OS=Mus musculus OX=10090 GN=Rpap3 PE=1 SV=1	Rpap3	3.36322e+06	3.21012e+06	2.78024e+06	3.7241e+06	4.28253e+06	4.55517e+06	1.34299	0.0236025	Phospho [S429(100)]
Nuclear receptor corepressor 1 OS=Mus musculus OX=10090 GN=Ncor1 PE=1 SV=1	Ncor1	2.62642e+07	2.51503e+07	2.46803e+07	3.07986e+07	3.88808e+07	3.19834e+07	1.336	0.0292449	Phospho [S225(100); S780(100); S1293(100); S1334(100); T1379(100); S1482(100); T1530(100); S1541(96.4); S2117(100); S2135(100); S2151(100); S2166(100); S2199(100); T2410(98.9)]
Mitochondrial import receptor subunit TOM70 OS=Mus musculus OX=10090 GN=Tomm70 PE=1 SV=2	Tomm70a	7.34796e+07	6.94861e+07	6.27564e+07	8.87092e+07	1.00257e+08	8.54481e+07	1.33391	0.0138924	Phospho [T88(100); S94(100); S105(99.8)]
TGF-beta receptor type-2 OS=Mus musculus OX=10090 GN=Tgfbr2 PE=1 SV=1	Tgfbr2	858216	985459	727090	1.22955e+06	1.13321e+06	1.04777e+06	1.32666	0.0373367	Phospho [S578(100)]
Interferon regulatory factor 2-binding protein 2 OS=Mus musculus OX=10090 GN=Irf2bp2 PE=1 SV=1	Irf2bp2	2.98465e+07	3.42637e+07	3.1064e+07	4.07858e+07	4.01392e+07	4.4526e+07	1.31812	0.00602309	Phospho [S71(100); S169(100); S226(99.2); S250(100); S343(100); T387(98.6); S440(100); S443(100)]
Mitochondrial dynamics protein MID51 OS=Mus musculus OX=10090 GN=Mief1 PE=1 SV=1		1.51872e+06	1851277	1.74871e+06	2.27281e+06	2.09027e+06	2.35366e+06	1.31219	0.0131957	Phospho [S59(99.3)]
Heterogeneous nuclear ribonucleoprotein H OS=Mus musculus OX=10090 GN=Hnrnph1 PE=1 SV=1	Hnrnph1	8.38332e+06	8.75007e+06	8.66987e+06	1.09046e+07	1.2516e+07	1.02926e+07	1.30655	0.0172275	Phospho [S104(100)]
Enoyl-CoA delta isomerase 2 OS=Mus musculus OX=10090 GN=Eci2 PE=1 SV=2	Eci2	3.90637e+06	3.7353e+06	4.45614e+06	5.50695e+06	5.0773e+06	5.17339e+06	1.30252	0.00856379
Putative RNA-binding protein Luc7-like 1 OS=Mus musculus OX=10090 GN=Luc7l PE=1 SV=2	Luc7l	1.3519e+06	1.34259e+06	1.06073e+06	1.56388e+06	1.70268e+06	1.61307e+06	1.29943	0.0225548	Phospho [S363(100)]
Nuclear receptor corepressor 1 OS=Mus musculus OX=10090 GN=Ncor1 PE=1 SV=1		1.50094e+06		1.30148e+06	1.71493e+06	1.75795e+06	1.8995e+06	1.27803	0.0327757	Phospho [S225(100); S1225(100); S1266(100); T1311(100); S1414(100); T1462(100); S1473(96.4); S2050(100); S2068(100); S2083(100); S2098(100); S2131(100); T2342(98.9)]
Methyl-CpG-binding protein 2 OS=Mus musculus OX=10090 GN=Mecp2 PE=1 SV=1	Mecp2	2.00274e+07	2.21122e+07	2.08824e+07	2.45155e+07	2.78973e+07	2.78618e+07	1.27376	0.0107134	Phospho [S80(100); S216(100); S360(99.1)]
Glycogen [starch] synthase, liver OS=Mus musculus OX=10090 GN=Gys2 PE=1 SV=2	Gys2	3.21955e+06	3.17692e+06	2.61739e+06	3.89458e+06	3.83272e+06	3.58346e+06	1.25482	0.0239337	Phospho [S8(100); S11(98.9); S627(98.1)]
SH2 domain-containing adapter protein E OS=Mus musculus OX=10090 GN=She PE=1 SV=1	She	5.93489e+06	5.38764e+06	6.01604e+06	7.17265e+06	7.39567e+06	6.88993e+06	1.2376	0.00502576	Phospho [S64(100); S80(100); S249(100); S374(98)]
Protein-glutamine gamma-glutamyltransferase K (Fragment) OS=Mus musculus OX=10090 GN=Tgm1 PE=1 SV=1		312217	348618	312468	383357		419110	1.23672	0.0333006	Phospho [S94(100)]
Junctional protein associated with coronary artery disease OS=Mus musculus OX=10090 GN=Jcad PE=1 SV=2	9430020K01Rik; Jcad	1.54483e+07	1.47484e+07	1.67255e+07	2.01829e+07	1.95315e+07	1.76527e+07	1.2226	0.0217911	Phospho [S224(99.4); T484(100); S486(100); S543(100); S888(100); S954(100); S980(97.9); T999(92.1); S1027(100); S1248(100)]
Afadin OS=Mus musculus OX=10090 GN=Afdn PE=1 SV=2		6.35122e+07	5.23591e+07	5.62588e+07	6.93884e+07	7.37204e+07	6.7112e+07	1.22129	0.0287861	Phospho [S216(100); S1068(100); S1092(100); S1104(100); S1167(100); S1184(96.8); S1260(100); S1780(100)]
Heterogeneous nuclear ribonucleoprotein D0 OS=Mus musculus OX=10090 GN=Hnrnpd PE=1 SV=2	Hnrnpd	4.2616e+07	3.54377e+07	3.8683e+07	4.54234e+07	4.51359e+07	4.88612e+07	1.19432	0.0343079	Phospho [S83(100); S190(100)]
C5a anaphylatoxin chemotactic receptor 1 OS=Mus musculus OX=10090 GN=C5ar1 PE=1 SV=2	C5ar1	1.05932e+07	1.05306e+07	9.48925e+06	1.12552e+07	1.14796e+07	1.15805e+07	1.12094	0.0291313	Phospho [S328(100)]
Hamartin OS=Mus musculus OX=10090 GN=Tsc1 PE=1 SV=1	Tsc1	492901		446828	416698	385603	404449	0.856097	0.0472591	Phospho [S502(100)]
La-related protein 4B OS=Mus musculus OX=10090 GN=Larp4b PE=1 SV=2	Larp4b	7.06195e+06	6.43667e+06	7.58827e+06	6.00827e+06	5.69033e+06	6.21393e+06	0.849463	0.0445304	Phospho [S500(100); S603(100); S721(100); T735(100)]
Rho family-interacting cell polarization regulator 1 OS=Mus musculus OX=10090 GN=Ripor1 PE=1 SV=2	Fam65a; Ripor1	1.18725e+07	1.04349e+07	1.04037e+07	9.369e+06	9.12939e+06	9.05213e+06	0.842241	0.0252683	Phospho [S22(100); S347(100); S748(100); S875(99.4)]
Sorting nexin-3 OS=Mus musculus OX=10090 GN=Snx3 PE=1 SV=1		1.71671e+06	1.438e+06	1.39091e+06	1.25687e+06	1.24287e+06	1.10139e+06	0.792222	0.0496908	Phospho [S50(100)]
Cofilin-2 OS=Mus musculus OX=10090 GN=Cfl2 PE=1 SV=1	Cfl2	9.53486e+06	8060028	7.89987e+06	6.98177e+06	6.89873e+06	6.12911e+06	0.784852	0.0356884	Acetyl [N-Term]; Phospho [S3(100)]
Mitogen-activated protein kinase kinase kinase 20 OS=Mus musculus OX=10090 GN=Map3k20 PE=1 SV=1	B230120H23Rik; Zak; Map3k20	2.23192e+06	2.28455e+06	2.37026e+06	1.84456e+06	1.61658e+06	1.81713e+06	0.766441	0.00287857	Phospho [S690(98.9)]
Misshapen-like kinase 1 (Fragment) OS=Mus musculus OX=10090 GN=Mink1 PE=1 SV=1		7.84908e+06	6.79143e+06	7.98971e+06	5.9169e+06	5.08521e+06	6.22898e+06	0.76142	0.0241718	Phospho [S457(100); S498(92.5); S620(100); S637(100)]
Leukocyte surface antigen CD47 OS=Mus musculus OX=10090 GN=Cd47 PE=1 SV=1		872730	1.02623e+06	992860	619675	798509	782072	0.760854	0.035238
Glycylpeptide N-tetradecanoyltransferase 1 OS=Mus musculus OX=10090 GN=Nmt1 PE=1 SV=1	Nmt1	2.36345e+06	3.01989e+06	2.70135e+06	2.05648e+06	1.82585e+06	2.20373e+06	0.752788	0.0383868	Phospho [S47(100)]
Rho GTPase-activating protein 29 OS=Mus musculus OX=10090 GN=Arhgap29 PE=1 SV=1	Arhgap29	6.14154e+06	5756844	5.18729e+06	3.93389e+06	4.34854e+06	4.39126e+06	0.741773	0.00934109	Phospho [S171(98.8); S176(100); S521(98.5); S1149(100)]
MAGUK p55 subfamily member 5 (Fragment) OS=Mus musculus OX=10090 GN=Mpp5 PE=1 SV=1		505702	466066			366955	328438	0.715595	0.0377395
Nucleoporin NUP188 homolog OS=Mus musculus OX=10090 GN=Nup188 PE=1 SV=2	Nup188	2.14655e+06	1.74524e+06	2.31454e+06	1.55194e+06	1.37928e+06	1.47573e+06	0.710074	0.0271345
Sorbin and SH3 domain-containing protein 1 OS=Mus musculus OX=10090 GN=Sorbs1 PE=1 SV=1		4.22246e+07	4.66858e+07	4.04229e+07	3.14502e+07	2.42608e+07	3.47352e+07	0.699326	0.0229453	Phospho [S58(100); S62(100); S254(100); S256(97.2); T286(100); S345(100); S432(100); S470(99.3); S1203(100); S1205(99); S1209(100)]
Cytochrome P450 2E1 OS=Mus musculus OX=10090 GN=Cyp2e1 PE=1 SV=1	Cyp2e1	4.14408e+07	4.14058e+07	4.72706e+07	2.94314e+07	2.64076e+07	3.38456e+07	0.68926	0.00978646	Phospho [S129(100)]
Septin-9 OS=Mus musculus OX=10090 GN=Septin9 PE=1 SV=1	Sept9	1.25216e+07	1.39039e+07	1.06967e+07	9.17636e+06	6.69239e+06	9.71758e+06	0.689246	0.0430964	Phospho [S30(100); S85(100); T143(100)]
Protein PAT1 homolog 1 OS=Mus musculus OX=10090 GN=Patl1 PE=1 SV=1		3.2021e+06	2.3648e+06	2.9227e+06	1.98964e+06	1.71451e+06	2.12823e+06	0.687003	0.0320806	Phospho [S179(100)]
TBC1 domain family member 10B OS=Mus musculus OX=10090 GN=Tbc1d10b PE=1 SV=2	Tbc1d10b	9.31113e+06	7.61045e+06	9.48522e+06	6.63503e+06	4.4967e+06	6.94671e+06	0.684613	0.0465162	Phospho [S22(100); S644(99.2); S664(100); S673(100)]
Estradiol 17-beta-dehydrogenase 8 OS=Mus musculus OX=10090 GN=Hsd17b8 PE=1 SV=2	H2-Ke6	1.2384e+06	1.04619e+06	1.49893e+06	832749	736259	968498	0.670673	0.0480038	Phospho [S58(100)]
Disabled homolog 2 OS=Mus musculus OX=10090 GN=Dab2 PE=1 SV=2	Dab2	2.37308e+06	1.94081e+06	2.06469e+06	1.33875e+06	1.14188e+06	1.77867e+06	0.66775	0.0362422	Phospho [S323(100); T671(100)]
Guanine nucleotide-binding protein G(I)/G(S)/G(T) subunit beta-1 OS=Mus musculus OX=10090 GN=Gnb1 PE=1 SV=3	Gnb1	1.4721e+07	1.35604e+07	1.91516e+07	1.19784e+07	9.48809e+06	1.01505e+07	0.666561	0.0470777	Acetyl [N-Term]; Phospho [S2(100)]
Glutathione S-transferase P 1 (Fragment) OS=Mus musculus OX=10090 GN=Gstp1 PE=1 SV=1		1.14137e+07	1.02237e+07	1.38152e+07	7.25801e+06	6.45901e+06	9.63929e+06	0.658802	0.0472805
Insulin receptor substrate 2 OS=Mus musculus OX=10090 GN=Irs2 PE=1 SV=2	Irs2	3.55231e+06	4.97356e+06	3.55249e+06	2.83063e+06	2.73733e+06	2.23628e+06	0.646134	0.0486946	Acetyl [N-Term]; Phospho [T517(100); S556(100); S728(100); S907(100); S1089(100); S1165(98.8)]
F-actin-capping protein subunit alpha-2 OS=Mus musculus OX=10090 GN=Capza2 PE=1 SV=3	Capza2	5.65702e+06	5.34885e+06	5.06735e+06	4.061e+06	2.50674e+06	3.70984e+06	0.639423	0.018145	Acetyl [N-Term]; Phospho [S9(100)]
Hephaestin OS=Mus musculus OX=10090 GN=Heph PE=1 SV=3	Heph	3.59788e+06	2.89043e+06	2.89175e+06	2.53291e+06	1.74268e+06	1.69022e+06	0.63601	0.0342215	Phospho [S1149(100)]
Palmitoyltransferase ZDHHC5 OS=Mus musculus OX=10090 GN=Zdhhc5 PE=1 SV=1	Zdhhc5	9.62159e+06	7.46899e+06	8.78488e+06	5.22018e+06	4.50005e+06	6.68613e+06	0.634051	0.0245541	Phospho [S380(100); S529(100); S554(100)]
Multidrug resistance-associated protein 1 OS=Mus musculus OX=10090 GN=Abcc1 PE=1 SV=1	Abcc1	7.23373e+06	6.01552e+06	5.91783e+06	5.36511e+06	3.35142e+06	3.30089e+06	0.626982	0.040902	Phospho [S290(100); S918(87.2)]
Protein unc-13 homolog D OS=Mus musculus OX=10090 GN=Unc13d PE=1 SV=1	Unc13d	1.69292e+06	1718350	1.45315e+06	1.24334e+06	714087	1.08653e+06	0.625759	0.0271662	Phospho [S149(99.1)]
5'-AMP-activated protein kinase subunit beta-2 OS=Mus musculus OX=10090 GN=Prkab2 PE=1 SV=1	Prkab2	8.47566e+06	8.65198e+06	6.58133e+06	5.16294e+06	4.15349e+06	5.33985e+06	0.618175	0.016448	Phospho [S38(99.3); S107(100); S183(99)]
Caspase-12 OS=Mus musculus OX=10090 GN=Casp12 PE=1 SV=1	Casp12	383017	394736	335874	238355		217384	0.613858	0.00995678	Phospho [S104(98.5)]
Extended synaptotagmin-2 OS=Mus musculus OX=10090 GN=Esyt2 PE=1 SV=1	Esyt2	4.68327e+07	4.13535e+07	4.18567e+07	2.82414e+07	1.78607e+07	3.37057e+07	0.613704	0.0279757	Phospho [S650(100); S662(100); S663(100); T677(100); S679(99.9); S682(100); S685(100)]; Acetyl [N-Term]
Glucose-6-phosphatase 3 OS=Mus musculus OX=10090 GN=G6pc3 PE=1 SV=1	G6pc3	3.88212e+06	2959555	3.81641e+06	2.33462e+06	1.67951e+06	2.52458e+06	0.613497	0.0248757	Acetyl [N-Term]
Ceramide transfer protein OS=Mus musculus OX=10090 GN=Cert1 PE=1 SV=1	Col4a3bp	4.07888e+06	3.13262e+06	3.75957e+06	1.99704e+06	1.943e+06	2.77004e+06	0.611616	0.0211212	Phospho [S373(100); S377(100)]
Tensin 1 OS=Mus musculus OX=10090 GN=Tns1 PE=1 SV=1	Tns1	8.31084e+08	9.52593e+08	7.84357e+08	6.16792e+08	3.21203e+08	6.3131e+08	0.611092	0.0419067	Phospho [S169(99); S509(100); S545(100); T563(100); S636(100); S792(100); S836(100); S851(100); S867(100); S874(99.9); S899(98.7); S922(100); S930(100); S963(98.9); S971(100); S1054(100); S1062(100); S1070(98.3); S1118(98.6); S1126(100); S1203(100); T1343(100); S1346(100); S1363(100); S1397(98.2); S1399(97.6); S1423(100); S1461(100); S1468(100); S1497(94.8); S1503(77.1); S1535(100); S1547(100); S…
Serine/threonine-protein kinase B-raf (Fragment) OS=Mus musculus OX=10090 GN=Braf PE=1 SV=1		8.67929e+06	7.80407e+06	8.47137e+06	6.16125e+06	3.06774e+06	5.89654e+06	0.606119	0.032972	Phospho [S134(100); S347(100); S401(100); S431(98.2); S713(100)]
Echinoderm microtubule-associated protein-like 3 OS=Mus musculus OX=10090 GN=Eml3 PE=1 SV=1	Eml3	798934	1.16695e+06	1.20639e+06	569976	549048	779859	0.598587	0.0466481	Phospho [S177(100)]
E3 ubiquitin-protein ligase MYCBP2 OS=Mus musculus OX=10090 GN=Mycbp2 PE=1 SV=3		9.83792e+06	7.02948e+06	7.99461e+06	5.23992e+06	3.39564e+06	6.14217e+06	0.59439	0.043566	Phospho [S2861(100); S2910(100); S2943(100); S2970(100); S2992(100)]
Alpha-parvin OS=Mus musculus OX=10090 GN=Parva PE=1 SV=1	Parva	3.13957e+07	3.28368e+07	2.22726e+07	1.81915e+07	1.3304e+07	1.87555e+07	0.580902	0.0317558	Acetyl [N-Term]; Phospho [S8(100); S19(100); S28(100)]
Phosphatidylinositol 4-phosphate 3-kinase C2 domain-containing subunit alpha OS=Mus musculus OX=10090 GN=Pik3c2a PE=1 SV=2	Pik3c2a	511252	487168	581263	294190	187756	421557	0.571951	0.0370201	Phospho [S339(100)]
Acetyl-coenzyme A transporter 1 OS=Mus musculus OX=10090 GN=Slc33a1 PE=1 SV=1	Slc33a1	5.69388e+06	4.69018e+06	6.10911e+06	3.17841e+06	2.29464e+06	3.90436e+06	0.568563	0.0194583	Phospho [S42(100)]
7SK snRNA methylphosphate capping enzyme OS=Mus musculus OX=10090 GN=Mepce PE=1 SV=2	Mepce	2.97777e+06	3003515	3.45471e+06	1.79179e+06	1.23741e+06	2.33495e+06	0.568477	0.0183235	Phospho [T188(100); S192(98.8); S307(90.8)]
Translocon-associated protein subunit gamma OS=Mus musculus OX=10090 GN=Ssr3 PE=1 SV=1	Ssr3	3.33859e+06	2.92978e+06	4.06312e+06	2.14879e+06	1.38071e+06	2.26538e+06	0.560895	0.0249265	Phospho [S105(100)]
ER membrane protein complex subunit 2 OS=Mus musculus OX=10090 GN=Emc2 PE=1 SV=1	Emc2	3.4637e+06	2.54565e+06	2.99976e+06	1.95398e+06	1.58141e+06	1.51725e+06	0.560837	0.0114544
Serine/threonine-protein kinase MRCK alpha (Fragment) OS=Mus musculus OX=10090 GN=Cdc42bpa PE=1 SV=1		473042	499317	618204	324096	315681	251667	0.560459	0.00969923	Phospho [S881(98.4); S903(100)]
Phosphoglucomutase-2 OS=Mus musculus OX=10090 GN=Pgm2 PE=1 SV=1	Pgm1	7.67137e+06	8394303	6.78454e+06	4.58842e+06	2.87188e+06	5.12813e+06	0.550911	0.0142607	Acetyl [N-Term]; Phospho [T5(96.2); S173(100)]
Polypyrimidine tract-binding protein 1 OS=Mus musculus OX=10090 GN=Ptbp1 PE=1 SV=1	Ptbp1	1.37561e+07	1.03414e+07	1.01389e+07	4.49579e+06	5.3871e+06	8.73079e+06	0.543681	0.04044	Phospho [S140(99.2)]; Acetyl [N-Term]
Intersectin-2 OS=Mus musculus OX=10090 GN=Itsn2 PE=1 SV=2	Itsn2	3.39248e+06	2.29246e+06	2.78888e+06	1.62382e+06	961968	1.96266e+06	0.536763	0.0390964	Phospho [S843(100)]
Protein phosphatase Slingshot homolog 3 OS=Mus musculus OX=10090 GN=Ssh3 PE=1 SV=1	Ssh3	8.46748e+06	6867287	5.90689e+06	4.6455e+06	2.86286e+06	3.8512e+06	0.534778	0.0221669	Acetyl [N-Term]; Phospho [S9(100); S639(100)]
Vesicle-trafficking protein SEC22b OS=Mus musculus OX=10090 GN=Sec22b PE=1 SV=3	Sec22b	2.99637e+07	2.07373e+07	3.18841e+07	1.64713e+07	1.11774e+07	1.53247e+07	0.520354	0.0254255	Phospho [S137(100)]
Protein S100-A10 OS=Mus musculus OX=10090 GN=S100a10 PE=1 SV=2	S100a10	3.7494e+06	3.91884e+06	5.29358e+06	2.78826e+06	1.21252e+06	2.67717e+06	0.515202	0.0410804
Elongation factor 2 OS=Mus musculus OX=10090 GN=Eef2 PE=1 SV=2	Eef2	5.49387e+07	3.74657e+07	4.19839e+07	2.25231e+07	1.34238e+07	3.28458e+07	0.511895	0.0464368	Phospho [T57(100)]
Tubulin beta-5 chain OS=Mus musculus OX=10090 GN=Tubb5 PE=1 SV=1	Tubb5	6.30573e+06	6.62797e+06	8.24325e+06	3.24649e+06	3.03024e+06	4.49644e+06	0.508721	0.0100229
Disks large-associated protein 4 OS=Mus musculus OX=10090 GN=Dlgap4 PE=1 SV=1	Dlgap4	3.1091e+06	3.97617e+06	2.39666e+06	1.64032e+06	1.56799e+06	1.60465e+06	0.507592	0.0271705	Phospho [S266(100)]
Thioredoxin-like protein 4A OS=Mus musculus OX=10090 GN=Txnl4a PE=1 SV=1	Txnl4a	2.96655e+06	2.26886e+06	1.84615e+06	1.23095e+06	820221	1.53624e+06	0.506586	0.0395552
Ankyrin-2 (Fragment) OS=Mus musculus OX=10090 GN=Ank2 PE=1 SV=1		1.1007e+06		1.0359e+06	633548		433723	0.499519	0.0364931	Phospho [S112(98)]
6-phosphofructo-2-kinase/fructose-2, 6-biphosphatase 3 splice variant 2 OS=Mus musculus OX=10090 GN=Pfkfb3 PE=1 SV=1	Pfkfb3	3.20029e+06	2.67376e+06	2.45644e+06	1.20604e+06	1.10592e+06	1.83244e+06	0.497496	0.011666	Phospho [S490(100)]
Kelch domain-containing protein 7A OS=Mus musculus OX=10090 GN=Klhdc7a PE=1 SV=3	Klhdc7a	7.65119e+06	7.38633e+06	7.55158e+06	3.21516e+06	3.84906e+06	4.1204e+06	0.495133	0.000168272	Phospho [S313(100); S361(100)]
Epsilon-sarcoglycan OS=Mus musculus OX=10090 GN=Sgce PE=1 SV=2	Sgce	1.73354e+06	1.71115e+06	1.38151e+06	608649	934994	845351	0.495005	0.00559847
Oxysterol-binding protein OS=Mus musculus OX=10090 GN=Osbpl9 PE=1 SV=1	Osbpl9	7.10019e+06	4.18827e+06	5.5355e+06	3.35019e+06	1.84258e+06	3.11352e+06	0.493718	0.0420178	Phospho [S215(96.6); S216(99.3)]
Tyrosine-protein phosphatase non-receptor type 14 OS=Mus musculus OX=10090 GN=Ptpn14 PE=1 SV=2	Ptpn14	6.30923e+06	5.37336e+06	4.99761e+06	3.43022e+06	1.37016e+06	3.39172e+06	0.491127	0.0225973	Phospho [S578(100); S594(100); S762(100); S811(100)]
Actin-related protein 10 OS=Mus musculus OX=10090 GN=Actr10 PE=1 SV=2	Actr10	3.80275e+06	2.59542e+06	3.61229e+06	1.60959e+06	1.00016e+06	2.21604e+06	0.482075	0.028152	Phospho [S414(99)]
H(+)/Cl(-) exchange transporter 7 OS=Mus musculus OX=10090 GN=Clcn7 PE=1 SV=1		879505	1.03427e+06	1.04073e+06	480750	248013	680734	0.477067	0.0191773	Phospho [S9(100)]
Kinesin-like protein KIF1C OS=Mus musculus OX=10090 GN=Kif1c PE=1 SV=2	Kif1c	1.30764e+07	1.09632e+07	1.38521e+07	5.37037e+06	3.44186e+06	9.24349e+06	0.476509	0.0258543	Phospho [S674(100); S676(100); S1031(100); S1089(100)]
Phosphofurin acidic cluster sorting protein 2 OS=Mus musculus OX=10090 GN=Pacs2 PE=1 SV=1	Pacs2	5.21226e+06	3.80101e+06	4.76155e+06	2.29851e+06	1.0708e+06	3.16464e+06	0.47434	0.0305595	Phospho [S331(97.6); S438(100); S454(100)]
Fibrinogen beta chain OS=Mus musculus OX=10090 GN=Fgb PE=1 SV=1	Fgb	2.91789e+07	2.67571e+07	3.77502e+07	1.61766e+07	9.50105e+06	1.78646e+07	0.464768	0.0164074
Ras-specific guanine nucleotide-releasing factor 2 (Fragment) OS=Mus musculus OX=10090 GN=Rasgrf2 PE=1 SV=1		4.78313e+06	4.00482e+06	4.52225e+06	2.29835e+06	928245	2.92657e+06	0.46229	0.0195989	Phospho [S116(100); S124(100); S144(100)]
Nitric oxide synthase, endothelial OS=Mus musculus OX=10090 GN=Nos3 PE=1 SV=4	Nos3	1.74431e+07	1.28618e+07	1.77653e+07	1.1255e+07	4.3229e+06	6.08984e+06	0.450752	0.0281262	Phospho [S55(100); S632(100); T1174(100); S1176(100)]
Pleckstrin homology domain-containing family A member 7 (Fragment) OS=Mus musculus OX=10090 GN=Plekha7 PE=1 SV=1		931076	1.08258e+06		596390	326329	425678	0.446418	0.0173301	Phospho [S281(98.3); S783(100)]
Ubiquitin recognition factor in ER-associated degradation protein 1 OS=Mus musculus OX=10090 GN=Ufd1 PE=1 SV=2	Ufd1l; Ufd1	1.78589e+06	1918546	1.88237e+06	834036	725317	920479	0.443873	0.000114532	Phospho [S299(100)]
Coiled-coil domain-containing protein 25 OS=Mus musculus OX=10090 GN=Ccdc25 PE=1 SV=1	Ccdc25	576552		482885	280882	189273		0.443779	0.0460456	Phospho [S204(100)]
Tryptophan--tRNA ligase, cytoplasmic OS=Mus musculus OX=10090 GN=Wars1 PE=1 SV=2	Wars	1.99289e+06	2.10761e+06	2.11287e+06	856596	616010	1.28267e+06	0.443444	0.00440014
Tubulin beta-2A chain OS=Mus musculus OX=10090 GN=Tubb2a PE=1 SV=1	Tubb2a	5.70918e+06	4.46378e+06	3.35184e+06	2.30621e+06	1.23658e+06	2.43459e+06	0.441957	0.0320666
Fibronectin type III domain-containing protein 3B OS=Mus musculus OX=10090 GN=Fndc3b PE=1 SV=1	Fndc3b	1.9145e+06	1.35764e+06	1.74862e+06	689089	349236	1.15861e+06	0.43757	0.0304733	Phospho [S208(100)]
Tyrosine-protein phosphatase non-receptor type 4 (Fragment) OS=Mus musculus OX=10090 GN=Ptpn4 PE=4 SV=1			663571	841699	446489	180233	361254	0.437563	0.0396511	Phospho [S6(100)]
Plakophilin 2 OS=Mus musculus OX=10090 GN=Pkp2 PE=1 SV=1	Pkp2	1.39775e+06	1382726	1.67263e+06	379114		905421	0.432687	0.0355288	Phospho [S82(100); S151(100)]
Sarcoplasmic/endoplasmic reticulum calcium ATPase 2 OS=Mus musculus OX=10090 GN=Atp2a2 PE=1 SV=2	Atp2a2	1.72402e+07	2.00452e+07	1.68349e+07	8.17731e+06	4.30252e+06	1.05939e+07	0.42634	0.00777798	Phospho [S663(100)]
ATP-dependent RNA helicase DDX3Y OS=Mus musculus OX=10090 GN=Ddx3y PE=1 SV=2	Ddx3y	1.82063e+06	1.12795e+06	1.57653e+06	827833	214296	820361	0.41159	0.0365517	Phospho [S592(100)]
C-Jun-amino-terminal kinase-interacting protein 3 OS=Mus musculus OX=10090 GN=Mapk8ip3 PE=1 SV=1	Mapk8ip3	2.3287e+06	2.5432e+06	2.09809e+06	1.04972e+06	623272	1.18134e+06	0.409517	0.00293089	Phospho [S335(100); S555(98.8)]
Aldo-keto reductase family 1 member B1 OS=Mus musculus OX=10090 GN=Akr1b1 PE=1 SV=3	Akr1b3	7.21936e+06	5.0909e+06	8.11518e+06	2.56899e+06	1.04594e+06	4.7112e+06	0.407635	0.0441325	Acetyl [N-Term]
Phosphatidylethanolamine-binding protein 1 OS=Mus musculus OX=10090 GN=Pebp1 PE=1 SV=3	Pebp1	7.07313e+06	7.41948e+06	6.06682e+06	3.6749e+06	2.45206e+06	2.17362e+06	0.403736	0.00264964	Acetyl [N-Term]; Phospho [S52(97.6)]
Testis-expressed protein 2 OS=Mus musculus OX=10090 GN=Tex2 PE=1 SV=1	Tex2	2.07663e+06	2.51391e+06	2.9602e+06	992667	384905	1.53221e+06	0.385364	0.0208494	Phospho [S195(100); S221(100); S265(98.4)]
Long-chain fatty acid transport protein 4 OS=Mus musculus OX=10090 GN=Slc27a4 PE=1 SV=1	Slc27a4	2.79231e+06	2.01174e+06	2.49015e+06	496960	352703	1.81328e+06	0.365077	0.0405616
Exocyst complex component 1 OS=Mus musculus OX=10090 GN=Exoc1 PE=1 SV=1	Exoc1	2.33382e+07	1.27906e+07	1.68267e+07	6.81068e+06	3.70862e+06	8.17376e+06	0.352996	0.0269123	Phospho [S448(100); S455(100); S458(99.1)]
Dedicator of cytokinesis protein 2 OS=Mus musculus OX=10090 GN=Dock2 PE=1 SV=3	Dock2	780129	788754	1.09205e+06	354869	173055	409868	0.35243	0.010085	Phospho [S1704(99.3)]
Dolichyl-diphosphooligosaccharide--protein glycosyltransferase subunit 2 OS=Mus musculus OX=10090 GN=Rpn2 PE=1 SV=1	Rpn2	6.59666e+06	5.09959e+06	3.90093e+06	1.95521e+06		1.46014e+06	0.328458	0.0421086
Protein ABHD15 OS=Mus musculus OX=10090 GN=Abhd15 PE=1 SV=1	Abhd15	1.94524e+06	1.20341e+06	1.72847e+06	254767	234832	1.1046e+06	0.326874	0.0388862	Phospho [T142(98.8); S425(100)]
Multivesicular body subunit 12A OS=Mus musculus OX=10090 GN=Mvb12a PE=1 SV=1	Fam125a; Mvb12a	1.09071e+06	1354618	1.48943e+06	384994		460122	0.322173	0.0102843	Phospho [S168(100)]
Serine protease inhibitor A3K OS=Mus musculus OX=10090 GN=Serpina3k PE=1 SV=1	Serpina3k	2.55742e+07	2.83279e+07	3.36203e+07	5.26853e+06	1.34803e+07	8.06103e+06	0.306319	0.00388781
Syndetin OS=Mus musculus OX=10090 GN=Vps50 PE=1 SV=2	Ccdc132; Vps50	4.74336e+06	2.916e+06	3.52025e+06	1.71689e+06	265328	1.39426e+06	0.302021	0.0200454	Phospho [S494(98); S559(100); S595(100)]
Serine/threonine-protein phosphatase 2A 56 kDa regulatory subunit alpha isoform OS=Mus musculus OX=10090 GN=Ppp2r5a PE=1 SV=1	Ppp2r5a	9.56078e+06	7.34451e+06	7.816e+06	506344	744558	6.17181e+06	0.300256	0.0428807	Phospho [S41(100)]
Guanine nucleotide-binding protein G(I)/G(S)/G(T) subunit beta-2 OS=Mus musculus OX=10090 GN=Gnb2 PE=1 SV=3	Gnb2	3.92536e+06	1.94098e+06	3.40704e+06	944017	405637	1.38539e+06	0.294935	0.0296339	Acetyl [N-Term]
UDP-glucose:glycoprotein glucosyltransferase 1 OS=Mus musculus OX=10090 GN=Uggt1 PE=1 SV=4	Uggt1	9.71059e+06	6.10495e+06	5.29003e+06	1.57301e+06	843165	3.78645e+06	0.293886	0.0374954
Major urinary protein 11 OS=Mus musculus OX=10090 GN=Mup9 PE=3 SV=1	Mup11	3.72716e+06	3097225	2.00616e+06	819438	871286		0.287195	0.0481633
Transmembrane protein 33 OS=Mus musculus OX=10090 GN=Tmem33 PE=1 SV=1	Tmem33	1.16798e+06		914748	376515	204628		0.27903	0.0391216	Acetyl [N-Term]
Phosphatidylinositol 4-kinase alpha OS=Mus musculus OX=10090 GN=Pi4ka PE=1 SV=2	Pi4ka	7.91671e+06	4.03488e+06	5.9552e+06	1.41725e+06	745556	2.78027e+06	0.276044	0.0272436	Phospho [S233(100); S260(100); S1439(100)]
Immunoglobulin kappa constant OS=Mus musculus OX=10090 GN=Igkc PE=1 SV=2		1.61795e+07	6.80636e+06	1.12703e+07	1.31691e+06	5.07258e+06	2.77159e+06	0.267429	0.0456773
Immunoglobulin heavy constant mu OS=Mus musculus OX=10090 GN=Ighm PE=1 SV=2	Ighm	3.29736e+07	3.64923e+07	3.93586e+07	6.10215e+06	1.01295e+07	9.67306e+06	0.238041	0.000249086
Chloride intracellular channel protein 4 OS=Mus musculus OX=10090 GN=Clic4 PE=1 SV=3	Clic4	1.38214e+06		1.28996e+06	311381	274180		0.219139	0.00226179
Fibulin-2 OS=Mus musculus OX=10090 GN=Fbln2 PE=1 SV=2	Fbln2	557017	646811	438872	146225	89582.3	124079	0.219082	0.00237769	Phospho [S574(100)]
