# Supplementary material for: Neurotensin-neurotensin receptor 2 signaling in adipocytes suppresses food intake through regulating ceramide metabolism
Source: Cell Res. 2025 Jan 3;35(2):117–31. doi: 10.1038/s41422-024-01038-8 (PMC11770130; doi:10.1038/s41422-024-01038-8)
Supplement: Supplementary file 14 — Supplementary information, Table S2 [file 41422_2024_1038_MOESM14_ESM.xlsx]

## Sheet: data_normalized
STable2. The relative abundance of lipids tested by untargeted lipidomics in the WAT of Ntsr2 AKO mice.
	C9	C8	C7	C5	C4	C3	C2	M7	M6	M5	M4	M3	M2
Label	Control	Control	Control	Control	Control	Control	Control	Ntsr2 AKO	Ntsr2 AKO	Ntsr2 AKO	Ntsr2 AKO	Ntsr2 AKO	Ntsr2 AKO
AcCa(14:0)	0.481057	-0.306643	-0.0652979	1.81764	0.211514	0.761294	-1.30663	-0.333728	-0.526765	0.647442	-0.832689	-1.75409	1.20691
AcCa(16:0)	-0.129162	-1.54059	1.30161	1.09607	0.527363	0.168537	-1.85565	0.350621	-0.248606	0.706617	-0.659388	-0.808875	1.09145
AcCa(18:0)	0.771928	-1.64227	1.44022	0.130366	0.31635	0.833496	-1.84154	0.0985609	-0.298638	0.422758	-0.245709	-1.01543	1.02991
AcCa(18:1)	0.419777	-1.16755	1.03847	1.86973	0.00515846	0.0441486	-0.768491	-0.0467339	-1.13954	0.586657	-0.664041	-1.35215	1.17456
AcCa(18:2)	0.317789	-1.00029	1.07591	1.96464	0.517597	1.07073	-0.592675	-0.0613533	-1.11611	-0.0182646	-0.983085	-1.36493	0.190033
Cer(d26:0)	0.371188	-0.903721	-0.701569	0.424609	0.0998771	-0.982748	-1.65846	-0.320374	1.80659	1.33886	-0.465789	1.11997	-0.128439
Cer(d28:0)	0.943647	-1.27725	-0.784196	0.396856	0.0600309	-1.01219	-1.33323	-0.20648	2.25824	0.836008	0.207756	0.0319108	-0.121098
Cer(d12:0_18:2)	1.00599	-2.14326	1.30667	0.547421	-0.994655	-0.361036	-0.711703	-1.12419	0.69008	0.823021	0.334624	0.180827	0.446207
Cer(d32:1)	1.62318	-0.234258	1.15611	0.806166	-1.60635	-1.29794	-0.258007	-1.22894	0.150528	0.256925	1.11287	-0.380791	-0.0994966
Cer(d33:0)	1.12069	0.178671	1.47801	0.217448	-2.42302	-0.578873	0.321931	-0.686216	0.608566	0.8938	-0.340298	-0.621203	-0.169507
Cer(d33:1)	1.2502	-0.354042	1.94224	1.7095	-1.06528	-0.31599	-0.939087	-1.02344	-0.43555	0.0961257	-0.319012	-0.231649	-0.314022
Cer(d18:1_16:0+O)	-1.74654	-0.581397	-0.565111	-0.978602	-0.952394	-0.246564	0.420398	0.391287	0.726935	1.24579	1.92765	-0.117659	0.476215
Cer(d34:2)	1.28426	-1.84	1.18311	1.09004	-1.14063	-0.96237	-0.942065	-0.572435	0.531985	0.429375	0.524793	-0.0236081	0.437555
Cer(d34:4)	1.18858	-0.0569033	0.632041	0.617	-0.916424	-2.59672	-0.0942047	-0.375486	0.859771	1.05669	-0.0765396	0.182185	-0.419992
Cer(d35:1)	-1.78347	0.677973	1.48638	0.283643	-0.0399348	0.128487	-1.99738	0.035857	-0.520834	-0.36034	1.06494	0.531163	0.493508
Cer(d36:0)	1.94324	-0.610117	0.152821	1.76019	-0.371156	-0.925933	-0.968135	-0.0251342	0.949874	-0.884108	0.139641	-0.122692	-1.03849
Cer(d36:1)	1.27897	-1.94106	0.79299	1.15227	-0.562798	-0.502734	-0.896992	-1.34837	0.66122	0.758963	0.198217	-0.189981	0.599305
Cer(d36:2)	0.959461	-1.89726	1.01292	1.08832	-1.25275	-0.851914	-1.06249	-0.547515	0.725341	0.696017	0.332643	0.167722	0.629509
Cer(d36:4)	1.3365	-1.77703	1.35897	1.30947	-1.44501	-0.0866028	-0.3125	-0.905806	0.0870569	-0.298997	0.557345	-0.0813059	0.257902
Cer(d38:0)	1.99392	0.144861	0.469202	1.70108	-0.0964257	-0.534451	-0.754397	0.0791415	0.488035	-1.26717	-0.592681	-0.318732	-1.3124
Cer(d38:6)	1.32591	-2.1938	0.825978	1.18968	-0.735614	-0.439438	-0.754834	-0.754776	0.578364	0.184718	0.262307	-0.411202	0.92271
Cer(d18:1_21:0)	-0.864231	-1.33048	-0.503359	1.53949	-1.06922	-0.126737	-1.17589	-0.310265	0.582367	1.42632	-0.0163565	1.18802	0.660356
Cer(d22:0_18:0)	2.04312	0.563239	0.103377	1.37413	0.00374539	-0.34678	0.0748233	0.322497	0.219987	-1.67456	-0.656432	-0.869531	-1.15762
Cer(d40:1+O)	-0.506403	-1.18095	-1.86813	0.261869	-0.201093	-0.123147	-1.25092	1.34506	0.632911	1.09061	0.450242	0.10185	1.24811
Cer(d18:1_22:1)	-1.20049	-2.07095	0.319325	0.409951	0.129436	-0.0875103	-1.19224	-0.110163	0.530324	1.69374	0.64477	-0.0528224	0.986636
Cer(d16:1_24:1)	-1.08058	0.569186	-1.70761	-0.0285257	-0.240267	-0.315638	1.15562	0.794762	0.645019	0.810949	1.18123	-1.73069	-0.0534583
Cer(d41:1)	0.908313	-1.49824	-0.579354	1.6741	-0.644597	-0.467631	-1.89551	0.045068	0.643322	0.909162	0.169358	0.474874	0.261137
Cer(d42:1)	0.877237	-2.22219	-0.381842	1.31153	0.172	-0.463587	-1.23032	-0.400212	0.409835	1.25418	-0.416334	0.551539	0.538168
Cer(d18:1_24:0+O)	-0.261263	-0.823485	-2.63746	0.213331	-0.636022	0.222318	-0.00441819	1.2322	0.397467	1.24009	0.417087	-5.71691e-05	0.640201
Cer(d42:1+O)	-0.772183	-0.749023	-2.37147	0.220486	-0.687551	0.040404	-0.0938517	1.50567	0.689567	0.907151	0.573996	-0.141826	0.878631
Cer(d42:2)	-0.210589	-1.47213	1.04179	1.65264	0.113479	-0.442046	-1.9328	-0.353688	0.404209	1.25067	0.0767095	-0.348006	0.219753
Cer(d18:2_24:0+O)	-0.174312	0.430881	-0.391056	0.379455	-1.14645	0.354102	-0.408564	1.08013	0.381602	0.385408	1.03158	-2.62073	0.69796
Cer(d42:3)	-0.191211	-0.692779	2.30768	0.0220141	-1.2335	0.165925	-0.448397	-0.180553	0.331337	1.16902	0.772815	-1.36917	-0.65319
Cer(d18:2_24:2)	-0.826005	-0.565593	2.50531	-1.24991	0.186956	-0.137944	-0.652313	-0.68521	0.180088	1.2118	0.542694	-0.632146	0.122277
Cer(m18:1_18:0)	0.279669	0.469619	2.60607	-0.350506	-1.94067	0.438271	-0.244765	-0.578052	-0.572851	-0.0259558	0.223247	-0.221126	-0.0829587
Cer(t16:1_12:0)	1.40959	-1.48241	-0.442609	0.11269	-1.70948	-1.00359	-0.180186	0.61871	0.688816	1.14852	-0.57382	0.442358	0.971408
Cer(t16:0_14:0)	1.30102	-0.667052	-0.774989	0.123429	-0.921435	-1.73079	-0.182551	0.774679	1.55179	1.38939	-0.0266372	-0.617283	-0.219569
Cer(t16:1_16:0)	0.756815	-1.6306	-0.702899	0.275528	-1.42019	0.968716	-1.41901	0.82939	0.977634	1.04302	-0.0726158	-0.258354	0.65257
Cer(t34:0)	1.52708	-0.706284	-0.429246	0.735181	-0.604793	-1.29246	-1.14217	1.01967	1.89527	-0.15766	0.0364174	-0.610206	-0.270798
Cer(t16:0_18:0)	0.525982	-0.674124	-0.846142	-0.328025	-0.238973	-1.50599	-1.21533	0.806662	2.37656	0.208494	0.452682	0.223523	0.214685
Cer(t17:0_17:0)	-0.470602	-0.802083	1.37774	0.392578	-1.10019	0.583274	0.900026	-0.557092	-0.355833	1.22028	0.480112	-2.09391	0.425702
Cer(t36:0+O)	1.56504	-0.243182	-1.20802	-0.11297	-0.0680748	-1.22872	0.0637682	0.260689	2.02307	0.94764	-0.90008	-0.667828	-0.431325
Cer(t36:1)	1.52077	-1.52478	0.987089	0.766432	-1.52503	-0.950584	-1.06481	-0.0406115	0.97296	0.39648	0.371834	-0.26274	0.352986
Cer(t36:2)	1.36693	-1.95351	0.881174	0.644003	-1.12057	-0.843769	-1.21799	0.0909157	0.936881	0.612546	0.434929	-0.238527	0.406995
Cer(t20:0_18:0)	2.15253	-0.0474192	-0.854027	0.497228	-0.222359	-1.53035	-0.580952	0.565033	1.4379	0.0609353	-1.06019	-0.040586	-0.377747
Cer(t38:0)	-0.395069	-1.47199	0.372563	1.8508	-0.658359	0.55896	-2.10111	0.524968	0.0282106	0.517714	-0.113745	0.415649	0.471409
Cer(t18:0_22:0)	0.0615057	-1.82514	-0.454439	1.37415	-0.383367	0.394752	-2.13246	0.400351	0.834756	0.497215	0.648235	0.180947	0.403494
Cer(t40:0)	0.254886	-2.09468	0.153713	1.66492	-0.527671	0.381643	-1.76314	0.422	-0.140716	0.775806	0.0741375	0.182197	0.616899
Cer(t41:0)	0.908313	-1.49824	-0.579354	1.6741	-0.644597	-0.467631	-1.89551	0.045068	0.643322	0.909162	0.169358	0.474874	0.261137
Cer(t18:0_24:0)	-1.2789	-0.101623	-0.837241	-0.0778199	-1.65465	1.0019	1.92838	0.0450203	0.404665	1.28518	0.0971348	-0.528752	-0.283308
Cer(t17:0_25:0+O)	-2.19395	-0.00728609	-0.889954	-1.08851	-0.288428	0.514016	1.80875	-0.102549	0.66076	0.978387	0.265375	0.00296671	0.340427
Cer(t42:1)	-0.782114	-0.758039	-2.37872	0.344526	-0.694103	0.028902	-0.0956637	1.47736	0.678395	0.897415	0.56434	-0.151403	0.869108
Cer(t18:1_24:0+O)	-0.408681	0.333225	-1.55452	-0.791853	-1.63103	0.38589	1.49522	-0.242815	0.845679	1.50664	-0.457742	0.60977	-0.0897789
Cer(t18:0_25:0+O)	-1.44395	0.192051	-1.60211	-1.53591	-0.604675	0.423229	1.61944	0.109396	0.855218	0.663274	0.338082	0.467014	0.518951
Cer(t18:0_26:0)	-0.382591	0.0782195	-0.350147	-0.182049	-2.64879	1.03194	1.27357	-0.137966	0.329809	0.967019	-0.0250997	0.702814	-0.656725
Cer(t18:1_26:0)	-1.51171	-0.332809	-1.13551	-0.255136	-1.62222	1.10222	1.41854	-0.415903	0.393638	1.22567	0.608109	0.42516	0.0999406
Cer(t20:1_26:0+O)	-2.34505	0.0662128	-0.520294	-0.0662979	-1.37845	0.682169	0.870675	0.0121793	0.56325	1.58923	0.372124	0.305442	-0.151178
CerPE(d29:0)	1.11995	0.671852	0.930075	0.9455	0.653923	1.32417	0.00145018	-1.75247	-1.04506	-0.384426	-0.830432	-0.723222	-0.911321
CerPE(d14:0_17:0)	1.08068	0.894746	0.785462	0.777883	1.04461	0.967418	0.142651	-1.80139	-0.724158	-0.505362	-0.946925	-0.428339	-1.28728
CerPE(d33:0)	1.17147	0.983361	0.828804	0.933419	1.04343	0.8401	0.137792	-1.35057	-0.744512	-0.844515	-1.24744	-0.643564	-1.10778
ChE()	1.71824	-0.834793	0.0587383	1.5448	-0.824086	-1.76703	0.195915	0.819973	0.404882	0.398143	-0.308948	-0.556945	-0.848888
ChE(15:0)	-0.191211	-0.692779	2.30768	0.0220141	-1.2335	0.165925	-0.448397	-0.180553	0.331337	1.16902	0.772815	-1.36917	-0.65319
Co(Q9)	1.19141	-0.513093	0.609674	0.824082	0.77413	-1.27317	-2.25304	-0.209273	-0.117329	1.35342	-0.252417	-0.130324	-0.00406443
DG(4:0_11:2)	0.897843	-0.576808	-0.67004	0.764431	1.0276	-0.0423503	0.525473	0.273538	0.0806271	0.148307	0.152459	-2.87743	0.29635
DG(16:0e)	2.48242	0.506792	0.454313	0.853207	-1.30854	-0.939552	-0.0731928	0.090193	0.133469	-0.305986	-0.217921	-1.32535	-0.34985
DG(18:0e)	0.426178	-1.00656	-1.11441	0.874076	-0.303385	-1.32734	-1.17259	-0.0916396	0.729624	1.10783	-0.562251	1.72436	0.716121
DG(8:0_10:3)	-2.20995	0.332824	-1.53659	-0.835709	-0.359444	0.200663	0.264218	0.425705	0.755262	0.618826	0.292516	1.46271	0.588968
DG(6:0_12:4)	-0.885668	-0.894757	-1.84703	-1.10092	0.9567	1.0017	-0.754662	0.0882449	0.465685	0.0643274	0.579455	1.28885	1.03807
DG(20:1)	0.728913	0.286719	-0.263087	1.3171	-1.99466	-0.869749	0.15252	0.231959	0.959047	-0.114283	-1.36156	1.34498	-0.417902
DG(20:3e)	1.42597	0.216407	-0.288139	0.25013	-0.589288	-2.22996	0.330477	1.59235	0.221685	-0.256352	-0.185653	0.634025	-1.12165
DG(6:0_14:4)	1.42073	0.187194	1.35068	0.560728	-0.0543362	0.350389	1.51018	-0.627163	-1.37966	-1.16623	-0.771746	-0.377627	-1.00314
DG(10:0_11:2)	0.0502887	-0.587392	-0.412933	1.14394	1.624	-0.749705	1.90184	-0.646634	-0.657327	0.385166	-0.607093	-0.0339622	-1.41019
DG(16:0_6:0)	-0.421083	0.856675	-1.38646	-0.175564	-0.102733	0.407964	-0.354405	0.656818	-0.462119	-1.58933	0.975217	2.10882	-0.513804
DG(12:0_10:1)	-1.43344	0.0814722	-1.64768	-1.55798	1.07232	-0.321727	0.0364918	0.143242	0.802256	0.788024	0.0386978	1.35866	0.639665
DG(4:0_18:4)	0.424354	-1.19768	-0.13039	0.49253	-1.64013	-1.09659	-0.70371	-0.126767	0.895067	2.10228	0.0695905	0.657126	0.254317
DG(12:0_11:2)	1.89776	-0.18234	-0.0588591	1.13863	0.805213	-0.844138	1.37545	-0.561924	-0.81744	-0.117543	-0.560114	-0.619696	-1.45499
DG(14:0_10:1)	-1.79901	0.678184	-1.23093	-1.85259	0.964312	0.0148535	0.676423	0.704106	0.247715	0.289488	-0.0664419	1.12259	0.251298
DG(24:3e)	1.48853	-1.13432	-1.53487	1.79002	0.464963	-0.873949	-0.855331	0.568005	-0.0196467	-0.287725	0.809724	-0.405546	-0.00984559
DG(25:0)	0.869402	0.22559	-3.20749	0.561553	0.152227	-0.0674858	0.623656	0.210377	0.294878	0.0945093	0.158456	0.0892867	-0.00496027
DG(17:1_8:0)	2.28056	-0.7645	0.336194	0.802716	-0.239929	-1.2395	0.393497	-0.579121	-0.16872	1.29578	-0.845371	-0.368965	-0.902637
DG(16:0_10:4)	1.09421	0.168363	-0.151913	0.805165	0.276744	-0.487163	0.778673	-0.495932	0.456735	0.796296	-0.184718	-2.82996	-0.226506
DG(16:0_11:3)	0.858462	0.215271	-3.2145	0.55091	0.139383	-0.0408913	0.622772	0.21611	0.292193	0.091558	0.149426	0.0853465	0.0339619
DG(16:0_12:3)	2.069	-0.0690948	1.18472	1.00511	-0.0815356	-0.412673	1.00784	-0.584877	-0.336834	-0.716461	-1.08564	-0.965598	-1.01396
DG(28:4e)	0.498259	0.116975	-0.233301	1.36284	1.92772	-0.634221	0.673635	-0.913771	-0.988662	0.624261	-1.19831	0.0353339	-1.27076
DG(29:0e)	1.43137	-0.190434	0.970097	1.29966	0.902896	-0.852253	0.654427	-1.19895	0.280453	-0.757224	-1.10255	-0.0199713	-1.41752
DG(18:1_11:2)	2.60219	-0.430262	0.65051	0.71818	-0.657222	-0.867432	0.529427	-0.0527729	0.395305	-0.457855	-0.361011	-1.04719	-1.02187
DG(18:3_11:1)	1.20852	0.184821	0.256797	-0.820158	0.216777	-1.98749	0.835124	-0.572673	0.116919	0.287001	1.50422	-1.51748	0.287619
DG(18:2_11:3)	1.25609	-0.552184	0.846913	1.38547	-1.43821	-1.36597	0.356844	-0.456108	0.621062	1.01933	0.0853952	-0.538426	-1.2202
DG(16:1_14:0)	0.618655	-1.51222	0.327703	0.832492	0.776067	-0.460452	0.81017	-1.59867	-0.521205	0.940265	0.93985	-1.52507	0.372414
DG(30:1e)	1.12981	0.302023	-0.24521	1.95585	-0.597608	-0.841889	0.796869	-1.16075	-0.498398	0.98402	-1.21654	0.335043	-0.94321
DG(30:4)	-0.913553	0.608933	-1.86974	-1.93574	0.112249	0.235426	-0.177478	1.35451	0.712327	0.625691	0.409875	0.734819	0.102672
DG(18:1_12:3)	1.94964	-0.0625691	1.2395	0.845802	-0.333379	-0.418849	1.00483	-0.634584	-0.468028	0.29122	-1.11567	-0.982322	-1.31559
DG(30:4e)	0.474061	-0.162775	0.202532	1.06774	1.87672	-0.701541	0.785897	-1.12081	-0.544114	0.62714	-1.10227	0.245169	-1.64775
DG(14:0_18:3)	-1.59825	0.623232	-1.14865	-2.02868	0.891931	0.369453	0.585261	0.55943	0.799998	-0.159683	0.541139	0.959482	-0.394654
DG(16:0_17:0)	1.71347	-0.929699	-0.133727	0.444869	-1.55194	-0.393005	-0.928568	1.20633	1.50679	-0.665563	0.348659	-0.505966	-0.111657
DG(33:0)	1.62314	-1.12848	-0.35611	0.907694	-1.00857	-1.44362	-0.0642951	0.533248	1.65738	-0.673533	0.582408	-0.231815	-0.397448
DG(15:0_18:1)	0.75345	-1.37584	0.416443	-0.462803	-1.49499	-0.895379	0.138015	-0.0481553	0.0114099	1.06452	1.88985	-0.831569	0.835048
DG(18:4_16:0)	0.460386	-0.466054	0.283392	0.44692	-1.83974	-0.535562	-0.388749	-0.252134	1.61515	1.89703	-0.163554	-1.0816	0.0245106
DG(34:7e)	-0.643342	1.00541	0.93446	-0.591562	-2.36734	-0.347417	0.512911	0.490472	0.326861	-0.364234	-0.484637	1.62475	-0.0963332
DG(35:0e)	2.74975	-1.05085	-0.258336	0.921244	-0.642482	-1.20638	-0.142496	-0.443298	0.325611	0.0779724	0.240929	-0.303769	-0.267902
DG(17:1_18:1)	0.7417	-0.441217	0.915791	-0.702241	-1.6713	-0.962166	0.10965	0.0265815	-0.206161	0.444686	1.76666	-1.20055	1.17857
DG(17:1_18:2)	0.519413	-0.563202	0.39905	-1.33987	-1.03209	-0.897473	0.262196	0.0227906	-0.0815673	2.16837	0.790993	-1.16197	0.913363
DG(35:4e)	1.47382	0.0419739	1.91761	-1.9744	-0.50679	-0.387167	0.481797	-0.288595	0.465925	0.350331	-0.276043	-0.282191	-1.01627
DG(18:1_18:3)	0.661396	-0.436208	-1.26515	0.207506	1.2549	-1.31712	-0.367172	-0.596587	0.676477	1.46985	-1.25056	1.28226	-0.319595
DG(14:0_22:6)	0.513179	-0.226116	0.155424	0.198568	-0.791459	0.0316163	-0.510976	0.490337	0.0585684	0.125755	1.56523	-2.63912	1.029
DG(36:6e)	0.397235	-0.502815	1.06243	-0.518675	-2.09074	-1.01676	0.608594	0.0454805	-0.291065	0.323257	1.70617	-0.660182	0.937071
DG(37:2e)	2.41895	-0.693283	-0.615048	1.57678	-0.841511	-0.906104	-0.80262	-0.418002	-0.316068	0.257391	-0.236707	0.104746	0.471475
DG(19:1_18:2)	0.980077	-0.928333	0.797776	-0.299089	-1.09812	-0.101743	0.309603	-0.380153	-0.472239	0.407966	1.49098	-1.95539	1.24866
DG(38:0e)	2.50882	-0.783506	-1.31555	0.337174	-0.659912	-1.38624	-0.152217	-0.0460624	-0.0319998	0.444706	0.775739	0.0628173	0.246224
DG(38:1e)	2.12351	-1.21725	-0.986214	0.472643	-0.765651	-1.11221	-0.162565	0.197571	-0.301737	1.52301	0.594416	-0.399067	0.0335438
DG(20:1_18:1)	1.24811	-1.41331	0.406192	-0.742444	-0.888618	-0.632417	0.0307545	-0.189637	-0.0776089	0.543714	1.52879	-1.29346	1.47992
DG(18:2_20:4)	-0.526402	0.18381	0.923455	-1.05216	-1.80766	-0.563831	0.517483	-0.04567	-0.0954736	-0.340737	1.87714	-0.481686	1.41174
DG(18:1_20:5)	0.390215	-1.08317	1.14059	-0.0206664	-1.79745	-0.378186	1.11342	0.726326	-0.111184	-0.513083	1.34949	-1.35737	0.541072
DG(16:0_22:6)	1.29217	-1.13038	-0.454614	-0.800995	-0.989944	-0.715413	-0.89002	-0.144087	0.75092	1.94157	0.518299	-0.431593	1.05409
DG(38:6e)	2.26452	0.341595	0.0877374	0.862419	-0.891182	-1.06318	0.375705	-1.07065	-0.598369	1.03442	-0.703887	0.256641	-0.895769
DG(16:1_22:6)	0.370635	0.042415	-0.0939866	-0.116908	-2.38548	-0.69115	0.432043	0.597888	-0.121221	-0.0134711	1.41274	-0.932236	1.49873
DG(38:7e)	0.741876	-0.288246	-1.06447	1.1412	-0.200097	-0.803857	-1.52796	-0.776623	1.47376	0.143187	-0.922759	1.25604	0.827949
DG(39:3e)	-2.78934	-0.172894	-0.221792	-1.15189	0.0965306	-0.103094	0.445874	0.516781	0.795172	0.643735	0.766496	0.631993	0.542425
DG(22:1_18:2)	1.35789	-1.59929	-0.0219429	0.0325389	-1.37196	-1.00157	-0.315279	0.244555	0.489052	1.07268	1.05633	-0.982679	1.03968
DG(18:1_22:4)	1.25896	-0.187423	0.194827	-1.65847	-1.19952	-0.701263	-0.621153	0.690575	-0.0534064	0.117334	1.45661	-0.74687	1.4498
DG(40:5e)	1.30198	0.0112327	-1.24591	0.633209	0.455306	-1.42095	-1.26548	0.634843	1.22541	0.64261	0.451457	-0.00874351	-1.41496
DG(22:4_18:2)	1.13092	-1.17493	-0.0647311	-0.0874017	-1.91818	-0.731995	0.17441	0.262062	0.243377	0.4698	1.692	-0.965028	0.969701
DG(18:1_22:5)	0.984652	-0.586242	0.405994	-0.277658	-2.0431	-0.223671	-0.392967	0.433009	0.142696	0.125087	1.49198	-1.3743	1.31452
DG(18:0_22:6)	0.473498	-0.318815	-0.714523	0.197773	-1.4249	-0.810428	-1.72965	0.841919	0.677346	0.305981	1.22054	-0.327333	1.60859
DG(40:7e)	2.30884	-0.563293	-1.09821	0.606841	0.414565	-1.23057	-0.845852	-1.16628	0.497587	0.335404	-0.307026	0.602469	0.445525
DG(49:0)	1.53137	0.980425	-1.76453	0.319664	-0.17164	-0.300968	0.729117	-0.171263	0.539485	0.575648	-1.29368	0.519903	-1.49353
DG(51:0)	1.63269	0.918866	0.683716	0.918125	-0.0623797	-0.117679	0.589433	-0.517002	0.180387	-2.13034	-0.514766	-0.310223	-1.27083
DG(51:1)	0.406033	-0.130199	-0.0015183	0.268047	-1.21862	-0.916526	1.85307	-1.00421	-0.496554	-0.189546	0.936678	1.60635	-1.11299
DG(52:1)	1.69238	0.324096	1.01172	1.21572	-0.979648	-0.855871	0.642588	-0.722757	-0.204482	0.397858	-1.30977	0.185247	-1.39708
DG(54:2)	1.50411	-0.751027	1.38156	0.821596	-0.840764	-1.12275	1.15854	0.0512975	-0.544455	-0.917087	-1.38922	0.317471	0.33074
DG(55:3)	2.1485	-0.0630812	0.377888	0.619618	-1.66893	-1.1351	-0.480147	-0.24273	0.828818	-0.0134997	-1.06264	0.811869	-0.12057
Hex1Cer(d17:0_20:4)	0.210104	0.342617	1.68646	0.620167	-0.0182658	-2.49655	0.881929	-0.507309	-0.86193	-0.358882	-0.317322	0.279686	0.539295
Hex1Cer(d18:0_20:4)	0.204414	0.281663	1.06506	0.443461	0.071286	0.441469	0.596056	-3.09384	-0.420529	-0.127276	-0.103049	0.244977	0.396316
Hex1Cer(d18:1_22:0)	-0.798673	0.417526	2.26796	0.965514	-1.30124	0.611006	-0.132267	0.191148	-0.946148	-0.883357	-0.817964	0.740423	-0.313926
Hex1Cer(d40:1)	-1.33912	-0.0920589	1.91172	0.647829	-1.13745	1.72685	-0.189729	-0.0855585	-0.407645	-0.582983	-0.824925	0.710298	-0.337226
Hex1Cer(d40:1+O)	0.111439	-0.825823	-0.342865	0.742749	-1.82546	0.185107	-1.25625	2.02995	-0.148212	0.890911	-0.48216	0.237823	0.682791
Hex1Cer(d18:1_24:0)	-1.45816	0.498546	1.38033	0.436882	-1.24267	1.13484	-0.142408	1.48523	-1.09947	-0.58457	-0.838472	0.464699	-0.0347695
Hex1Cer(d42:1+O)	-0.375516	-1.29566	-0.298531	0.614151	-0.34717	0.591399	-1.60328	2.19446	-0.0188071	0.619556	-0.940326	0.0985398	0.761185
Hex1Cer(m33:1)	-0.37251	1.14548	1.75127	0.247099	-1.71771	0.912579	-0.946903	-0.541103	-0.0397981	-0.190675	-1.33666	0.420275	0.668656
Hex1Cer(m20:0_18:1)	-0.13469	-0.641744	-0.642107	0.945889	-1.4702	0.396671	-1.24742	2.37228	-0.136471	0.411338	-0.486927	0.0569797	0.576404
Hex1Cer(m22:1_18:1)	0.130364	-0.799629	0.320549	1.21873	-0.0449048	0.376848	-0.638015	1.12691	-2.24956	0.759643	-1.29671	0.634878	0.460903
Hex1Cer(t34:1)	-0.64046	1.04501	1.48438	0.360546	-1.20145	0.892348	-1.56525	0.016692	0.00652238	0.142091	-1.65984	0.750059	0.369361
Hex1Cer(t36:1)	-0.86951	0.0042143	1.45227	-0.135191	-1.84136	0.521338	-1.74786	0.717825	0.46186	0.350868	-0.510081	0.882357	0.713268
Hex1Cer(t38:1)	-0.709464	-0.167672	-0.629571	0.3187	-1.62584	0.232829	-1.26198	0.815322	0.346526	1.19355	-1.0543	1.01705	1.52484
LPC(16:2e)	0.753897	1.08962	1.69189	-0.840691	0.313249	-0.400485	0.566172	-1.57549	-0.452259	0.2585	0.691906	-1.62546	-0.470847
LPC(17:0)	0.58715	0.303182	1.78704	0.654669	0.0864854	0.625444	0.357481	0.38664	-1.84925	-0.833293	-0.100573	-1.75451	-0.250466
LPC(18:3)	0.374461	0.55979	1.80762	0.985918	0.0324924	0.155361	0.144257	0.756458	-1.35267	-0.933803	0.0876254	-1.83487	-0.78264
LPC(19:0)	0.627564	0.204918	1.24943	0.702376	-0.128151	0.355912	0.73885	0.219782	-1.49182	-0.205135	0.41179	-2.51094	-0.17458
LPC(20:1)	0.730257	0.0658326	1.06578	1.01062	0.259619	0.672098	0.415585	0.546128	-1.35254	-0.433533	0.45746	-1.41789	-2.01943
LPC(20:3)	-0.402551	0.306885	0.711371	0.767315	0.319253	1.04164	0.763606	0.284782	-2.4076	-1.21901	0.514307	-1.05399	0.374001
LPC(22:6)	0.210977	0.606938	0.743052	1.79572	0.545844	0.79769	-0.31841	-1.44358	-1.72252	-0.921801	0.403589	-0.832426	0.134935
LPE(16:0)	-0.498932	-0.708517	1.71042	1.13407	-0.737732	1.15597	-0.513332	-0.704637	-1.43319	0.634635	0.50985	-1.14885	0.600254
LPE(18:2)	-0.2276	-0.319988	0.395616	0.242261	-0.0438032	0.860303	0.351351	0.425327	-2.46064	0.660049	0.961616	-1.6081	0.76361
LPE(20:4)	-0.141176	0.0105489	2.45559	0.177612	-0.577805	0.890616	0.43919	-0.552131	-1.80548	-0.546202	-0.058005	-0.73349	0.440733
LPI(18:0)	1.06637	0.686127	1.23933	1.3641	0.682609	0.536227	0.29895	-0.403604	-1.0601	-1.08956	-1.13782	-1.05883	-1.12379
MG(18:1)	1.70346	0.763937	-0.0521457	1.16051	-1.3252	-0.988758	0.644497	1.10236	-0.416261	-0.534454	-0.993184	0.0955401	-1.1603
MG(18:2)	-1.13708	0.370053	-2.30468	-1.52365	0.692785	0.0788276	0.340994	0.417451	0.617917	0.822511	0.200028	0.865522	0.559324
MG(18:3e)	-1.67064	0.538161	-1.48005	-1.75476	0.712858	-0.409508	0.417187	0.395347	0.510373	0.787648	0.247234	1.20374	0.502416
MG(22:5)	-1.1326	-0.943532	-2.05009	1.55834	-0.339748	-0.282751	0.261818	0.905965	0.344726	-0.156437	-0.12923	1.08959	0.87395
PA(18:0_18:2)	-0.427756	-0.252592	1.08331	-1.53109	-1.34282	0.55993	-0.489093	0.634829	1.01387	1.94913	-0.731794	-0.180971	-0.284959
PA(20:0_18:2)	-0.239876	-0.515485	1.16911	-1.82513	-1.12876	0.65685	-0.530015	0.201893	0.842147	1.85891	-0.843382	0.257397	0.0963375
PA(45:7)	0.91298	0.464535	2.35038	0.299949	-0.844364	0.712492	-0.354069	-0.157634	-0.825345	-0.306867	-0.155445	-1.74408	-0.352536
PC(17:0)	0.95977	0.158233	2.0053	1.34653	-0.146163	-0.144471	-0.292193	-0.492094	-0.61504	0.350443	-0.585134	-1.89196	-0.653218
PC(12:0e_6:0)	0.358134	-0.195591	2.23219	0.893404	0.0581343	0.343583	0.0133004	0.262222	-1.3619	-0.552299	0.130115	-1.89889	-0.282407
PC(21:4)	0.883873	0.617975	2.3044	1.21316	-0.574237	-0.322592	-0.235071	-0.0846125	-0.535771	-0.552221	-0.324471	-1.24125	-1.14919
PC(4:0_18:0)	-2.58603	0.697924	0.396289	-0.537653	0.0840825	-1.43287	0.395903	1.16818	0.623106	0.357271	0.0964876	0.350522	0.386782
PC(18:0_11:1)	0.757826	0.35228	1.06902	0.87947	-0.423467	0.0488475	0.623473	-0.209564	-1.47983	0.443245	0.612757	-2.44017	-0.233882
PC(14:1e_16:0)	0.285819	-2.10852	-0.129301	0.196627	-0.552943	0.197678	-1.58921	0.820732	0.829626	1.3138	0.598598	-0.670039	0.807127
PC(14:1e_16:1)	-1.27622	0.737056	0.612776	-1.38442	0.28571	1.51687	1.356	-0.0168928	-1.48302	-0.0340562	0.298746	-0.953181	0.340633
PC(16:1_14:3)	0.47872	0.471141	2.03425	1.1859	-0.133795	-0.551604	0.167624	-0.529523	-1.05429	0.186587	0.112537	-2.02402	-0.343528
PC(16:0_16:1)	-0.105573	0.492406	1.10509	0.363817	-0.0818963	0.580627	0.75097	-0.00666853	-0.346728	-3.05462	0.146781	0.0920479	0.063747
PC(32:1e)	1.04877	0.162028	1.98973	1.09068	-0.445768	0.58546	0.509252	-0.772566	-0.635451	-1.04214	-0.310644	-1.5177	-0.661641
PC(32:2)	0.453223	-0.837909	1.64397	0.391109	0.000209905	0.657942	-0.041657	-1.10496	-0.860428	1.22639	0.532156	-2.01284	-0.0472075
PC(14:1e_18:1)	-1.00353	0.781165	1.41346	-1.7824	0.488443	1.34481	0.653281	0.177956	-1.21481	-0.192405	0.0621683	-1.04253	0.314391
PC(14:1e_18:2)	-1.27097	0.871415	1.13336	-1.38765	0.209278	1.26678	1.35644	-0.108221	-1.44869	-0.735323	0.0884261	-0.353126	0.378298
PC(32:6)	0.0644334	-0.186294	-0.0230989	1.27704	0.51368	1.16957	1.02055	-1.05692	-1.90613	0.85763	0.0201206	-1.44004	-0.310544
PC(17:1_16:0)	-0.116279	0.0815701	2.537	0.306418	-0.189556	0.786716	-1.7185	-0.622838	-0.64384	0.562539	-0.0515017	-0.843905	-0.0878264
PC(15:0_18:1)	-0.526652	0.843639	1.95065	-0.503013	-0.350431	2.14331	-0.112969	-0.390636	-0.904265	-0.652774	-0.517222	-0.689471	-0.290172
PC(33:2)	0.596303	-0.639581	2.0708	0.976376	-0.672403	0.667671	0.083376	-0.669791	-1.10981	0.776652	-0.161014	-1.64452	-0.274062
PC(15:0_18:2)	-0.480411	-0.267309	1.9047	-0.0593116	0.0198693	1.66684	0.580974	-0.195278	-2.10699	-0.525767	-0.352097	-0.258427	0.0732104
PC(18:0_16:0)	-1.15891	-0.630977	0.869614	-0.726309	0.456529	-0.745377	-1.3919	-0.124241	0.751532	1.86508	-0.822763	1.11515	0.542576
PC(34:1)	0.087464	-0.112985	2.72381	0.705704	-0.272633	0.683996	0.104097	-0.444467	-1.23408	-0.375553	-0.359333	-1.19159	-0.314424
PC(16:1e_18:1)	0.000201623	0.51202	0.673764	0.17269	0.514035	0.783304	0.501867	0.533042	-0.254177	0.324715	-2.48369	-1.79758	0.51981
PC(34:3)	0.168576	-0.837958	1.7167	0.363906	-0.00498821	0.897562	0.691388	-1.53251	-1.33813	0.696723	0.558637	-1.40323	0.0233201
PC(34:4e)	0.666789	-1.1603	0.559613	0.616098	-2.55985	0.070043	-1.08726	0.499271	0.400262	0.813438	-0.00473351	0.618437	0.568191
PC(16:2e_18:2)	-1.29829	1.28621	1.49086	-0.8883	0.391361	1.29031	0.980841	-0.676502	-1.29073	-0.639204	-0.545014	-0.180836	0.0793018
PC(14:1e_20:3)	-1.48623	1.03675	1.01337	-1.96716	0.342671	1.05059	0.976537	-0.024154	-1.08149	-0.536768	0.251558	0.0832388	0.341082
PC(14:1e_20:5)	-1.41306	0.734025	0.638682	-1.65507	0.946653	1.3234	1.10236	-0.197327	-1.09473	-0.709051	-0.536278	0.261886	0.598521
PC(17:0_18:1)	0.141243	0.248092	1.19224	0.295883	0.220163	0.659963	0.536029	-0.0316532	-3.05102	0.17963	0.264724	-0.403082	-0.252206
PC(15:0_20:4)	-0.0563058	-0.322769	1.48924	-0.746645	0.733614	0.825136	1.06729	-0.746155	-1.78476	0.922409	-1.43602	0.25394	-0.198976
PC(36:1)	-0.0419065	-0.0509014	2.77329	0.361451	-0.621583	0.58829	0.612439	-0.775562	-1.09241	-0.994195	-0.483459	-0.213069	-0.0623857
PC(36:10)	-0.198539	0.102895	-0.240771	0.495526	0.742712	1.1652	0.980406	-0.0390083	-2.7714	0.23667	0.284482	-0.957645	0.199474
PC(36:3)	0.995279	-0.343828	0.443003	1.08707	-0.905593	0.88146	0.69097	-0.334629	-0.666578	1.09341	-1.79979	-1.51827	0.377499
PC(36:4)	1.25643	-0.264026	1.97267	0.391686	-0.292694	0.58268	0.17515	-1.17839	-1.41119	0.902075	-0.647107	-1.00096	-0.486334
PC(18:2_18:2)	0.314539	0.230582	1.30691	0.553321	0.0475143	0.642803	0.276412	0.0366611	-3.01393	-0.165213	0.129829	-0.451752	0.092317
PC(16:0e_20:4)	-1.5617	0.37774	2.4546	0.238166	-0.43615	0.90662	-0.175606	-0.4298	-0.266583	-1.22205	-0.523262	0.13587	0.502155
PC(20:4e_16:0)	1.23197	0.519433	0.296737	1.52218	-0.49678	-0.697667	1.15902	0.322315	0.157809	-1.96125	-0.348282	-0.553135	-1.15235
PC(16:1e_20:4)	-1.30515	1.07999	1.66069	-1.11793	0.677331	0.965066	0.995305	-0.393462	-1.36642	-0.609285	0.0152535	-0.590162	-0.0112371
PC(16:1e_20:5)	-1.84705	0.960987	1.0689	-1.31953	0.38598	1.11274	1.10742	0.0475623	-1.32722	-0.556227	0.0833681	-0.0125238	0.295585
PC(36:9)	0.0806483	0.898974	1.20895	0.352799	0.463199	1.06922	1.30073	-0.446715	-1.95773	-1.10011	-0.430225	-0.926762	-0.512983
PC(37:2)	1.04861	-1.0398	-0.149193	-0.628106	-1.22585	1.31351	1.09684	0.206673	-1.79121	1.00117	0.572773	0.189483	-0.594893
PC(19:0_18:2)	0.245597	-0.845927	1.11608	1.08891	-1.42668	0.71472	1.22533	-0.514366	-1.9724	0.123896	-0.413873	0.0239595	0.634761
PC(37:4)	0.520458	0.570348	2.34794	0.866398	-0.866854	0.613579	0.517526	-0.970106	-0.941481	-0.519663	-0.587306	-0.998557	-0.552284
PC(15:0_22:6)	-0.671393	0.762025	1.35223	-0.176749	0.764628	1.36269	0.797767	-0.459747	-2.12838	-0.975003	-0.58038	-0.0438172	-0.00387652
PC(20:0_18:2)	1.43307	-0.390111	-0.440873	-0.140685	0.0451993	-1.42475	-0.957682	-0.610954	2.39402	0.0161793	-0.4301	0.57944	-0.0727509
PC(18:1_20:2)	1.4735	0.298187	1.79806	0.314893	0.138863	0.337407	0.98375	-1.11385	-1.20156	-0.349171	-0.765457	-1.15934	-0.75529
PC(20:2_18:2)	0.938064	1.19598	1.0359	-0.455073	0.428677	0.640006	1.64994	-1.10532	-0.982695	-0.671558	-0.724639	-1.09799	-0.851294
PC(38:4)	-0.147435	0.176285	2.51092	0.781583	-0.586789	0.864836	0.384411	-0.89893	-1.42846	-0.571521	-0.723609	-0.297841	-0.0634446
PC(38:5)	1.19779	-0.497325	1.60574	-0.0217859	-0.408848	1.3878	-0.000865323	-1.2162	-1.12623	1.15283	-0.764107	-0.908447	-0.400338
PC(18:0_20:5)	0.600081	0.431395	0.324489	0.647467	0.676106	0.344722	0.464452	-1.29032	-1.95269	0.515035	-1.92274	0.68678	0.475224
PC(18:2_20:4)	-1.08766	-0.587	2.29149	-0.0241694	0.594778	0.81815	0.452013	-0.851146	-1.4801	-0.226211	-0.509958	-0.234141	0.843965
PC(38:7e)	0.189668	0.650155	0.681293	-2.85308	0.47988	0.626422	0.588971	0.307498	-0.951815	0.257285	0.398994	-0.766964	0.391687
PC(16:2e_22:6)	-1.37979	1.62732	0.910837	-1.06847	0.230434	1.06434	1.21416	-0.273396	-1.1476	-1.15107	-0.264241	0.149786	0.0876985
PC(39:4)	0.0594068	0.00359929	1.52912	1.41362	-0.96383	1.02631	1.01791	-0.529384	-1.73507	-0.822629	0.0869967	-0.738919	-0.347136
PC(40:5)	0.0280503	0.384968	2.32374	0.68667	-0.13674	0.326915	0.999265	-0.407964	-1.03417	-1.14629	-1.41153	-0.556911	-0.0560068
PC(18:0_22:6)	0.519018	0.709025	0.935789	0.940217	0.775124	-0.94114	-1.27389	0.617063	-1.47339	0.42391	-1.18077	1.03093	-1.08188
PC(40:6)	0.768285	-0.965832	1.22806	1.63081	0.278944	0.659633	0.375835	-1.27975	-1.02503	-0.751982	-1.26041	0.784808	-0.443375
PC(18:1_22:6)	-2.96571	-0.0372562	0.978468	0.730038	0.453724	0.41132	-0.0891455	-0.717392	-0.345612	0.214278	0.359632	0.58373	0.42393
PC(18:2_22:6)	-0.821173	-0.968435	1.28758	1.67443	0.720523	0.702682	0.138394	-0.0198856	-1.72142	0.143187	-0.657253	-1.06498	0.586358
PC(40:8)	-0.156256	-1.16451	2.12126	1.27045	0.278524	0.6952	-0.44657	-0.42091	-1.28461	0.282204	-0.349325	-1.24208	0.416639
PC(30:1_22:6)	0.574002	-0.881607	1.63535	1.13077	-0.639649	0.55686	-0.495259	-0.0991342	-1.16425	-1.76593	0.399558	1.09976	-0.350471
PC(32:1_22:6)	0.644432	-0.85883	1.45074	1.07135	-0.836135	0.619265	-1.67843	0.216206	-0.000642198	-1.70271	0.756015	-0.0922526	0.410996
PE(16:0e)	-0.632044	-0.687964	2.10648	1.07797	-0.680018	0.183571	-0.315967	-0.683325	-1.56686	0.677978	0.60147	-0.81047	0.729177
PE(17:1)	0.765509	0.871718	1.41571	0.94019	-0.278937	0.144879	0.584999	-0.28106	-1.81568	-0.380206	0.425545	-1.81323	-0.579442
PE(18:1e)	-0.916739	0.211876	0.538448	0.452864	0.634098	1.56779	0.609221	-0.467659	-2.24994	0.481823	0.253004	-1.32875	0.213973
PE(18:2e)	-1.36105	0.180539	0.670735	0.397601	0.227656	0.956545	0.482027	0.345493	-2.45956	0.033004	0.977787	-0.960319	0.509546
PE(19:1)	0.748128	0.762897	2.12749	1.08467	-0.227907	0.371748	-0.254357	-0.352172	-1.11447	-0.167089	-0.461102	-1.50828	-1.00956
PE(19:2)	0.535682	0.786108	1.38154	0.948078	0.0621588	0.367633	0.476202	0.358291	-1.83744	-0.221821	-0.0219136	-1.83578	-0.998738
PE(20:4e)	0.00657894	1.01525	1.90278	0.374277	0.203032	0.399364	0.781223	-0.412644	-2.08407	-0.988047	-0.318162	-0.897863	0.0182843
PE(21:2)	0.39609	0.885528	1.71596	1.1106	0.443533	0.24496	0.520528	0.207149	-1.15693	-0.832498	-1.13672	-0.963457	-1.43475
PE(21:3)	0.701871	1.01422	1.99473	1.03059	-0.067787	0.2105	0.412238	-0.417833	-1.39203	-0.859493	-0.663753	-0.984506	-0.978742
PE(23:3e)	0.138559	-0.221017	2.2427	1.08585	0.0681805	0.17823	0.135239	0.294836	-1.23564	-0.386345	0.136023	-1.89596	-0.540651
PE(25:0e)	0.250266	-0.07775	-1.49451	0.495987	-0.683918	-1.02261	-0.932508	-0.906294	0.581013	1.9964	-0.146279	1.07154	0.868661
PE(27:3e)	0.00928015	-0.32577	-1.33059	0.295825	-0.547533	-1.21893	-0.787677	-0.883206	0.674427	2.04173	-0.0281576	1.14829	0.952304
PE(16:0_16:0)	0.561451	-1.43091	0.620881	0.499287	-1.30713	0.0740139	-1.90544	0.231798	0.690075	1.28403	0.669604	-0.711691	0.724022
PE(16:1e_16:0)	0.285819	-2.10852	-0.129301	0.196627	-0.552943	0.197678	-1.58921	0.820732	0.829626	1.3138	0.598598	-0.670039	0.807127
PE(16:0p_16:1)	-0.630257	0.33216	0.788377	-0.338729	0.557425	1.65719	1.44324	-0.318218	-1.84641	-0.627552	-0.0808331	-1.2641	0.327707
PE(16:1e_16:1)	-1.27622	0.737056	0.612776	-1.38442	0.28571	1.51687	1.356	-0.0168928	-1.48302	-0.0340562	0.298746	-0.953181	0.340633
PE(15:0_18:2)	-1.37063	0.374429	1.15283	0.248436	0.536696	1.34197	1.02952	-0.0544865	-1.59576	0.37459	0.0167115	-1.59351	-0.460801
PE(16:1e_18:0)	0.233185	-0.284575	0.439223	0.375469	-1.05274	0.305441	-2.42776	0.49558	0.95204	1.01437	0.4208	-1.22704	0.75601
PE(16:1e_18:1)	-1.02395	0.838781	1.14327	-1.83686	0.533261	1.40204	0.705305	0.2092	-1.2123	-0.177354	0.131653	-1.06465	0.351599
PE(16:0p_18:2)	0.636437	0.542182	1.59797	-0.777569	-0.777569	1.46343	1.36108	-0.546882	-0.814346	-0.634815	-0.748581	-1.27186	-0.0294752
PE(34:3)	-0.325119	-0.788834	0.242814	0.672253	0.628576	0.948686	0.941881	-0.3839	-1.8651	1.19662	0.60741	-1.77243	-0.102856
PE(16:0_18:3)	0.061976	-0.474683	-0.244707	0.377535	0.801979	0.939917	0.833371	-1.7585	-2.17153	0.757825	0.501325	-0.379414	0.754902
PE(16:1e_18:2)	-1.27097	0.871415	1.13336	-1.38765	0.209278	1.26678	1.35644	-0.108221	-1.44869	-0.735323	0.0884261	-0.353126	0.378298
PE(17:1_18:2)	-0.0233428	0.775009	1.01648	0.269861	0.445022	1.01592	0.995789	-1.77798	-1.85443	0.703687	-0.278106	-0.458155	-0.82976
PE(18:1e_18:1)	-0.685275	0.427323	1.10421	-0.314736	0.403777	1.01342	0.390591	0.457458	-1.232	-0.0733989	0.597346	-2.53032	0.441618
PE(18:2e_18:1)	-1.07663	1.34974	1.207	-1.52104	0.433419	1.14656	1.02168	-0.00156583	-1.34414	-0.400295	-0.263433	-0.782643	0.231334
PE(18:1e_18:2)	-1.36236	1.19784	1.33499	-0.596648	-0.0492506	1.35997	1.03559	0.00293056	-1.30053	-1.20859	0.376856	-0.536488	-0.254311
PE(18:2e_18:2)	-1.29829	1.28621	1.49086	-0.8883	0.391361	1.29031	0.980841	-0.676502	-1.29073	-0.639204	-0.545014	-0.180836	0.0793018
PE(16:1e_20:3)	-1.61265	1.03477	1.01737	-2.07875	0.320663	1.05033	0.94182	-0.0708999	-0.606083	-0.59283	0.226017	0.0512284	0.319013
PE(16:0p_20:4)	-0.81057	1.25567	1.57279	-0.951037	0.324574	1.16295	1.25979	-0.543677	-1.3001	-0.793133	-0.32925	-0.784826	-0.0631734
PE(16:0_20:5)	-0.748121	-0.177515	-0.510688	-0.452638	1.73356	1.70716	0.482078	0.378716	-1.67343	-0.624739	-0.999835	0.262001	0.62345
PE(16:1e_20:4)	-1.08425	1.44164	1.4457	-1.14566	0.310072	1.03327	1.21154	-0.434007	-1.35236	-0.663158	-0.33642	-0.372582	-0.053775
PE(36:5e)	-0.312316	1.31725	1.48466	-0.506455	0.0277111	1.09072	1.34395	-0.377104	-1.608	-1.02363	-0.275053	-0.884019	-0.277714
PE(16:0p_20:5)	-1.05229	0.658629	0.83911	-0.901992	0.675533	1.47478	1.36614	0.416403	-1.56214	-1.11052	-0.583306	-0.450816	0.230467
PE(16:1e_20:5)	-1.41306	0.734025	0.638682	-1.65507	0.946653	1.3234	1.10236	-0.197327	-1.09473	-0.709051	-0.536278	0.261886	0.598521
PE(19:0_18:2)	-0.692147	-0.0050371	0.932061	0.236459	-0.589578	1.66756	1.32422	0.325234	-1.57942	-1.48466	0.415971	-0.816217	0.265557
PE(17:0_20:4)	-0.912657	0.993385	1.53969	-0.469886	0.420937	1.17748	1.17216	-0.427847	-1.93199	-0.665549	-0.410373	-0.299183	-0.186175
PE(17:1_20:4)	-0.989887	-0.54114	1.89424	-0.301821	-1.95611	-0.140278	-0.951432	-0.247127	0.774817	0.706235	0.643467	0.322636	0.786399
PE(20:1_18:2)	-0.901412	0.723634	1.01025	-0.404238	0.0124429	1.66235	1.05553	-0.0955196	-1.91246	-1.36136	0.208132	-0.138024	0.140676
PE(20:1e_18:2)	-0.738601	0.918737	1.17466	0.0599541	0.0395173	0.930328	0.962117	0.0508173	-2.61962	-0.362848	0.220914	-0.623384	-0.0125909
PE(18:1_20:3)	0.107274	0.665642	1.22075	0.128868	0.809476	0.963279	1.03946	-0.811496	-2.30414	-0.0184326	-0.349386	-1.06613	-0.38516
PE(18:0p_20:4)	-0.544503	1.26636	1.60947	-0.187595	0.474344	0.944736	1.16637	-0.255541	-0.80043	-0.793357	-1.72455	-0.676326	-0.478971
PE(16:1e_22:4)	-1.46671	0.33073	1.43714	-1.34893	1.14367	1.08603	0.735909	0.0942799	-1.5675	-0.207479	0.165216	-0.523771	0.121417
PE(18:1e_20:4)	-1.3296	1.12981	1.53098	-1.12871	0.626211	1.03622	1.03093	-0.28154	-1.40868	-0.667775	0.0728868	-0.537452	-0.0732767
PE(18:1p_20:4)	-0.953484	1.27034	1.47985	-0.898343	0.52267	1.1696	1.16926	-0.41028	-1.47008	-0.863278	-0.354115	-0.493054	-0.169082
PE(18:2_20:4)	-0.434962	0.354399	1.09585	-0.204756	0.420472	1.40087	1.01184	-0.831194	-2.55269	-0.0656949	-0.241614	-0.0411184	0.088602
PE(18:1_20:5)	-0.497671	-0.00659719	0.0373375	-0.213878	1.24387	1.34935	0.214151	-0.0221221	-2.73285	0.447561	-0.514147	0.588515	0.10648
PE(18:2e_20:4)	-1.08773	1.32473	1.42138	-1.09833	0.426358	1.07956	1.0814	-0.395276	-1.543	-0.846077	-0.168465	-0.193155	-0.00139721
PE(38:6e)	-0.222959	0.993953	1.12978	-0.754351	0.620725	0.895926	0.965491	0.212065	-1.10997	-2.30041	0.0051432	-0.625773	0.190384
PE(18:1e_20:5)	-1.84705	0.960987	1.0689	-1.31953	0.38598	1.11274	1.10742	0.0475623	-1.32722	-0.556227	0.0833681	-0.0125238	0.295585
PE(16:0p_22:6)	-0.497719	0.984331	1.25006	-1.29643	0.499041	1.34645	1.33758	-0.76269	-1.60669	-0.403969	-0.506991	-0.324265	-0.0187117
PE(18:3e_20:4)	-1.19734	1.53023	1.49909	-1.36946	0.507195	0.911475	1.02673	-0.30037	-1.08032	-0.679869	-0.297901	-0.257029	-0.292439
PE(17:1_22:6)	-0.0344882	-1.56303	1.12468	0.159147	-2.1522	0.0634224	-1.07747	0.393572	0.699392	0.286066	0.385719	1.10558	0.609609
PE(18:0_22:4)	-1.36274	0.370606	1.80055	0.100147	0.572914	1.09012	0.594857	0.20114	-1.57939	-1.45759	0.224023	-0.376381	-0.178256
PE(18:0_22:5)	-1.26369	0.864191	1.33252	-0.400507	0.652344	1.46911	0.67954	-0.0644759	-1.58533	-1.42754	0.0658045	-0.338677	0.01671
PE(18:1e_22:5)	-1.61199	0.913782	0.845511	-1.00621	0.829225	0.97122	1.25316	-0.270627	-1.77276	-0.495878	0.390167	-0.129415	0.0838192
PE(18:0p_22:6)	-0.83513	1.14676	1.3718	-0.793494	0.787958	1.16525	1.18054	-0.446211	-1.55748	-1.05583	-0.132488	-0.433881	-0.397803
PE(18:1e_22:6)	-1.12119	1.17446	1.17967	-1.04276	0.789145	1.19171	1.14666	-0.316219	-1.49995	-1.05098	-0.196623	-0.154765	-0.0991524
PE(18:1p_22:6)	-0.571068	1.00411	1.0619	-1.16449	0.73783	1.181	1.0131	-1.30891	-1.69515	0.368733	-0.700321	0.0537378	0.0195217
PE(18:2e_22:6)	-1.36766	1.59252	0.906525	-1.0604	0.246565	1.16524	1.1925	-0.260104	-1.1385	-1.13173	-0.367666	0.141994	0.0807155
PE(18:2p_22:6)	-1.31067	1.27863	1.06773	-1.04165	0.522628	1.26852	1.19869	-0.175198	-1.42885	-0.928535	-0.298655	0.10764	-0.260279
PE(18:3e_22:6)	-1.33901	1.47142	1.09248	-1.04661	0.141054	1.32477	1.33514	-0.648722	-1.09407	-0.584369	-0.442187	-0.00822237	-0.201662
PE(20:1e_22:6)	-1.52638	1.20768	1.02824	-0.187421	0.365983	1.21177	1.13968	-0.018884	-1.74879	-0.983353	0.0344236	-0.426648	-0.0963047
PG(16:0_18:1)	-1.31627	1.47573	0.837002	-1.05737	0.381261	1.25748	1.06477	-0.0190677	-1.48649	-1.05882	-0.253401	0.0833443	0.0918334
PG(16:1_18:1)	-2.00265	0.8618	-0.933728	-1.63387	0.786253	1.2524	0.928903	-0.453151	-0.0532331	0.435732	0.425037	0.159118	0.227391
PG(16:0_18:2)	-0.533577	-1.16887	0.851986	1.08547	-1.15551	0.749813	-0.114676	-0.463518	-1.6072	1.5019	-0.616795	0.639674	0.831304
PG(18:1_18:1)	-0.445877	-2.67651	0.882752	-0.481099	-0.159029	-0.0658749	-0.612338	0.159031	0.70556	0.845595	0.106916	0.392275	1.3486
PG(18:0_18:2)	-0.334759	0.454977	1.79347	0.397281	-1.0823	1.44448	0.600399	-0.774106	-1.69228	-0.742507	-0.672818	0.169497	0.438665
PG(18:2_18:2)	-0.141851	-2.8476	0.883103	-0.0957622	-0.958375	0.566052	0.274837	0.275588	0.150783	1.14461	0.171158	0.00349359	0.573971
PG(18:0_20:4)	-0.402182	0.606314	2.02059	0.219925	-2.0471	0.835717	0.767775	-0.833683	-0.386674	-0.194478	-0.476541	-0.665356	0.555701
PG(18:1_22:6)	0.0946824	-2.90976	0.996932	0.662889	0.261426	0.736055	0.401065	-0.35544	-0.253471	0.492701	-0.734855	0.0192968	0.588484
PG(18:2_22:6)	0.13239	-3.14108	0.891664	0.661644	0.253421	0.470495	0.332503	-0.00540312	0.158996	0.0728093	-0.486479	0.366174	0.292863
PG(18:2_23:0)	0.26243	-0.355101	0.371546	0.858027	-2.67745	-0.639591	-0.957289	0.334944	0.408205	1.27805	0.582196	0.41328	0.120746
PG(22:6_22:6)	-0.668577	-2.37672	1.08584	0.323817	-0.95981	0.932182	-0.0402186	0.934756	0.315457	-0.651446	-0.444911	0.901751	0.647871
PI(16:0_18:1)	-0.605564	-0.649221	1.62906	1.01582	-1.47387	-0.695646	-1.3717	1.40975	-0.047357	-0.517296	0.227752	0.317944	0.76032
PI(16:0_18:2)	0.964916	-0.0455798	0.843689	1.28675	-0.304838	0.290813	-1.14681	0.231958	-0.463986	0.371776	0.271703	-2.57842	0.278023
PI(18:0_18:2)	0.951662	-0.322884	1.1086	1.27094	-0.797862	0.8161	-1.24477	-0.24391	-0.414774	-0.0711662	0.698833	-2.1075	0.356733
PI(16:0_20:3)	1.15099	-0.225878	0.825183	1.46863	0.0882761	0.922994	-1.11017	-0.448443	-0.745925	-0.043568	0.323531	-2.19774	-0.00787752
PI(16:0_20:5)	1.08375	-0.476715	0.401161	1.27267	0.583184	1.09746	-0.840745	-0.133751	-0.327488	-0.391827	-0.520036	-2.37216	0.624498
PI(17:0_20:4)	0.63841	0.495926	1.79183	1.17463	-0.505672	1.05778	0.194611	-0.632945	-1.38725	-1.13122	-0.293351	-1.27973	-0.123015
PI(18:0_20:3)	1.20343	-0.253812	1.02539	1.41837	0.0108925	0.889847	-1.72809	-0.49307	-1.08457	-0.30333	0.464929	-1.36779	0.217804
PI(18:2_20:4)	0.687504	0.590653	1.09068	1.07751	0.246382	1.23641	0.227818	-0.515802	-1.85785	-1.35465	-0.00393509	-1.26864	-0.156082
PI(19:0_20:4)	0.837357	-0.0574636	1.38942	1.52376	-0.606381	1.02454	-0.00262666	-0.639572	-1.5989	-1.33616	0.201239	-0.898739	0.163527
PI(19:1_20:4)	0.781965	0.162816	1.06777	1.15163	0.109128	1.04894	0.600878	-0.490808	-1.25677	-1.80003	0.0966144	-1.53262	0.0604793
PI(18:0_22:4)	0.825569	-1.91929	0.995316	1.01677	0.182404	0.667094	-0.803518	-0.0814906	-1.93536	0.0378404	0.611035	-0.170887	0.574522
PI(18:0_22:5)	0.88065	-0.304574	1.43967	1.69472	-0.260006	0.942666	-0.336342	-0.402133	-1.58238	-0.990223	0.107641	-1.2081	0.0184147
PI(18:0_22:6)	0.973659	0.0282099	1.74484	1.238	0.149018	1.05651	-0.429644	-1.20272	-1.3217	-0.603676	0.00450143	-1.17438	-0.462618
PI(18:1_22:6)	0.277573	0.847295	1.07585	1.09578	0.175254	1.21307	0.332063	-0.604396	-0.359679	-1.84498	-0.361268	-1.78939	-0.0571736
PIP(22:5_20:4)	1.44206	0.266458	1.30259	1.56977	-0.438478	0.10233	0.356058	-0.286942	-0.818822	-0.828056	-0.121079	-1.84961	-0.696288
PS(27:0)	0.388133	0.0134317	2.17478	1.20526	-0.14362	-0.0825303	-2.03017	0.210603	-0.100947	0.0944242	-0.0262093	-0.892407	-0.810747
PS(29:0)	0.587682	-1.86288	1.81836	1.20999	-0.113784	-0.814553	-1.44851	0.722509	0.0440901	0.220781	-0.104423	-0.0249329	-0.234324
PS(16:0_18:2)	0.640961	-2.46329	0.688542	0.765581	-0.890097	0.335224	-0.777158	0.121884	0.363331	1.05263	0.512042	-1.00378	0.654127
PS(16:1_18:2)	0.47872	0.471141	2.03425	1.1859	-0.133795	-0.551604	0.167624	-0.529523	-1.05429	0.186587	0.112537	-2.02402	-0.343528
PS(16:1e_18:2)	0.511397	-1.72602	0.690874	1.07466	-1.51456	-0.588692	-1.40993	0.0252098	0.795567	1.20716	0.292663	0.0795365	0.562137
PS(18:1_18:2)	-0.00245453	0.708175	2.12855	-0.0678939	0.0428498	1.00975	0.658664	-0.622934	-1.48141	-0.518441	-0.0347475	-1.61676	-0.203347
PS(18:2_18:2)	-0.0614267	0.847877	0.499313	-0.157028	0.5184	1.03191	1.60112	-0.736639	-2.22276	0.527339	-0.514624	-0.975687	-0.3578
PS(18:2e_18:2)	0.39758	-1.50718	0.69683	1.20269	-1.56363	-0.760846	-1.47681	0.13851	0.567634	1.29402	0.535624	0.143858	0.331714
PS(36:5)	0.0341541	-0.231809	-0.0846589	1.26505	0.48415	1.15511	1.05088	-0.671235	-2.03699	0.836002	-0.0210713	-1.51504	-0.264543
PS(36:5e)	-1.04462	1.10253	1.31	-1.48706	0.14047	1.21575	1.42247	-0.238629	-1.20048	-0.678591	0.0722376	-0.521724	-0.0923614
PS(38:3)	0.0929269	0.745651	2.69217	-0.0451416	-0.00244716	0.616197	-0.0777305	-0.0161441	-1.36484	-0.679396	-0.695052	-0.9417	-0.324495
PS(18:0_20:4)	0.328256	-0.361869	1.43072	0.356376	-0.324277	0.953285	1.11904	0.193108	-2.60858	-0.461983	-0.138709	-0.496365	0.0110018
PS(38:5)	-0.320778	-0.0346607	1.66444	0.0124658	0.411638	0.843445	1.21106	-0.941095	-2.00128	0.349614	-0.0168863	-1.32069	0.142721
PS(18:1e_20:4)	0.790604	-1.50906	1.73696	1.54249	-1.40054	-0.242034	-1.05981	-0.302165	-0.0489825	0.269982	-0.0279081	-0.298636	0.549102
PS(38:6e)	0.424012	-2.53545	0.806696	1.21069	-1.02428	-0.0327367	-0.807983	-0.144699	0.301469	0.870192	0.741169	-0.16484	0.355757
PS(16:1e_22:6)	0.507175	-1.32565	1.0708	1.51603	-1.46458	-0.871828	-1.59416	0.03335	0.454318	0.707095	0.15012	0.531079	0.286248
PS(38:7e)	-0.675302	1.41349	1.54429	-0.756095	0.213091	0.931787	1.34406	-0.411536	-1.50595	-0.954463	-0.332029	-0.607793	-0.203556
PS(18:1e_22:6)	0.261054	-1.36401	1.23555	1.0583	-0.894723	-0.808496	-2.1212	0.220845	0.64141	0.217418	0.206007	0.754064	0.59378
PS(40:7e)	-0.610825	1.26406	1.62059	-0.633968	0.452205	0.841254	1.19145	-0.324712	-1.44502	-0.679597	0.0797534	-1.36081	-0.394377
PS(18:2_22:6)	0.0700098	0.877143	1.31998	0.359842	0.447328	1.02456	1.26882	-0.450141	-1.94049	-1.10406	-0.433877	-0.923622	-0.515502
PS(18:2e_22:6)	0.638292	-1.95248	0.342507	1.5479	-1.36933	-0.944832	-0.93599	0.19537	0.743539	0.830503	0.330869	0.10181	0.471848
PS(40:8e)	-0.669735	1.42167	1.46763	-0.981167	0.266939	1.02959	1.27004	-0.298415	-1.40381	-0.700188	-0.199284	-1.02338	-0.17989
PS(40:9)	-0.169585	0.125146	-0.502037	0.509909	0.752068	1.16546	0.984805	-0.0202403	-2.73771	0.263297	0.32157	-0.912755	0.220072
PS(40:9e)	-0.852816	1.48867	0.902179	-1.21338	0.471972	1.02965	1.37453	-0.0739564	-1.38728	-1.25005	-0.257296	-0.194273	-0.0379427
PS(20:4_22:6)	-1.17272	0.129441	1.05436	1.14942	-0.703442	0.310408	0.178862	1.02448	-2.30886	-0.0325795	0.300742	-0.699102	0.768981
PS(42:10e)	-0.92054	1.55775	0.917779	-0.962762	0.340252	1.09481	1.38412	-0.469557	-1.67874	-0.743851	-0.302529	-0.207431	-0.00930188
PS(42:7)	-1.03518	-0.0404807	1.65093	0.405165	0.84532	0.785681	0.644456	0.238298	-2.06194	-1.17832	0.415327	-0.648132	-0.0211229
PS(42:8)	-0.0679075	0.888282	1.32919	0.0640666	0.511788	1.1411	0.667667	0.0260538	-2.10029	-1.59745	-0.49658	-0.455329	0.0894234
PS(42:9)	0.266503	0.404136	0.892935	0.671991	0.728215	1.12521	1.09761	-0.600022	-2.01472	-0.29931	-0.224379	-1.67947	-0.368708
PS(20:3_22:6)	-0.364987	-0.341788	1.36124	1.06898	-1.69497	-1.09687	-1.13299	1.5336	-0.0890389	-0.531896	0.281159	0.216397	0.791165
PS(42:9e)	-0.808059	1.34289	1.17579	-0.530352	0.87717	0.860533	1.1302	-0.270106	-1.6675	-1.33128	-0.180922	-0.65631	0.0579469
SM(d32:1)	1.1269	0.983098	-0.682307	1.2892	-1.04186	1.65937	0.538207	-0.887931	-1.10921	-0.481593	-0.754089	-0.811509	0.171731
SM(d34:0)	0.49798	0.316662	1.08754	0.577101	0.0117868	0.57146	-3.09732	0.0441065	-0.104277	0.197271	0.160089	-0.359277	0.0968784
SM(d20:0_15:1)	0.581193	-1.52578	1.15731	-0.979992	0.226992	0.712604	0.317544	0.388026	-2.37345	0.418297	0.258975	0.326518	0.491759
SM(d36:1)	0.278514	0.193965	2.42204	0.406984	-1.15323	1.03201	-0.96799	0.241326	-0.780661	-0.081834	-0.423538	-1.28577	0.118183
SM(d18:0_18:2)	0.37935	0.0897124	2.00278	-0.0115673	-0.836388	1.00812	0.294342	-0.57048	-0.987517	0.929845	-0.541424	-1.88655	0.129776
SM(d36:4)	0.352187	-0.0522059	2.32202	0.636202	-0.791737	1.11433	-0.428024	-0.216359	0.142086	-0.471963	-0.327242	-1.85745	-0.421851
SM(d18:1_20:0)	0.941828	-0.266419	1.73994	1.21638	-1.90756	0.78952	-0.472395	-0.263394	-1.03844	0.282278	-0.443551	-0.767849	0.189663
SM(d39:1)	-1.96398	0.40145	-2.21748	0.401744	0.640806	-0.310485	-0.0719258	0.548301	0.278929	0.670224	0.00403289	1.16526	0.453121
SM(d40:3)	-0.693431	0.168441	-1.1558	0.424004	-0.933511	-2.17405	0.103087	0.876574	1.37388	0.664005	1.01937	-0.133759	0.46119
SM(d41:1)	0.487473	0.0267625	0.659649	0.677961	-0.154822	0.496504	0.0166489	0.295918	0.012976	-3.19528	0.357625	-0.0855872	0.404169
SM(d41:2)	1.43041	0.706833	0.835227	-0.362234	-1.0357	0.284005	0.354029	-1.01377	-0.253234	0.669462	0.0486423	-2.31853	0.654853
SM(d42:2)	-0.274183	-0.0312426	2.24839	0.937705	-1.04767	0.910393	-0.264821	-0.359548	-1.39391	0.505259	0.0160517	-1.28959	0.043176
SM(d18:1_24:1)	-1.17476	0.631911	0.761311	0.928866	0.169801	0.700496	0.973889	0.462712	0.0998588	-0.113366	-1.67732	0.281301	-2.0447
SM(d42:6)	-1.58034	0.376068	-2.05546	-1.46054	0.620538	0.148411	0.28544	0.435036	0.76837	0.634053	0.290626	0.95045	0.587341
SM(t34:0)	1.11791	-0.967361	1.5425	1.15018	-0.682518	0.230791	-1.44416	0.188116	-0.556568	0.753755	-0.134802	-1.56295	0.365106
SM(t18:1_16:0)	0.981002	-1.14319	1.54194	0.719605	0.0108765	1.27423	-0.748136	-0.20777	-1.23801	0.699666	-0.975809	-1.23701	0.322605
SM(t34:1)	-0.502346	0.596553	-0.237994	-0.543505	1.01936	0.143038	-0.12101	-0.994105	1.11505	1.09045	-1.91655	1.36087	-1.00981
SM(t37:1)	0.753258	0.381495	0.405315	1.25438	-0.823296	-1.1677	1.80053	0.467854	0.179501	-1.55977	-0.104337	-0.398961	-1.18828
SM(t39:1)	1.37709	0.223469	0.705831	1.41078	-0.442878	-1.74872	1.16821	0.425016	0.0367967	-0.451492	-0.685418	-0.846325	-1.17236
SM(t42:2)	0.275835	-0.148695	-0.123594	0.769197	0.187252	0.343495	-0.406621	0.521988	0.0114839	0.603255	0.396032	-3.11634	0.686706
SPH(d14:0)	-0.614822	-0.30617	-0.841373	0.255326	-0.681002	-1.43025	0.334872	-0.762833	1.33748	1.54514	-0.370109	1.78231	-0.24857
SPH(d14:1)	-0.645202	-0.61482	-0.818519	0.60052	-0.000478868	-1.36161	-0.504752	-1.32886	1.00657	1.48873	-0.0856197	1.63238	0.631653
SPH(d18:0)	1.11228	-0.450426	-1.05467	0.496248	-0.903407	-1.57289	-0.0107753	-0.5154	1.21745	0.784273	-0.514098	1.77526	-0.363838
SPH(d18:1)	0.74889	-0.21218	-1.08137	0.424532	-0.0683985	-0.48785	-0.878852	-1.68636	0.495573	1.56086	-0.831624	1.63229	0.384487
SPH(d20:0)	0.539874	-1.22377	-0.771676	-0.140377	-0.972706	-1.14139	-1.19872	0.624624	1.34608	1.03585	-0.021327	1.58801	0.335528
SPH(d20:1)	1.10797	-0.895691	-0.495832	0.731951	-0.395292	-1.28409	-0.935935	-1.0593	1.01719	1.25135	-0.84039	1.37964	0.418416
SPH(d22:1)	0.646716	-0.999218	-1.259	0.461141	-0.454357	-0.879874	-0.751016	-0.960615	0.750319	1.42436	-0.313056	1.83932	0.495279
SPH(d22:2)	0.156961	-0.332102	2.08251	0.103377	-0.223421	-1.111	-0.720831	-1.95533	0.769527	0.73221	-0.392966	0.770079	0.120987
SPH(d24:0)	1.14167	-0.986767	-0.299721	0.0629351	-1.34707	-2.17486	-0.121078	0.338255	1.32898	0.822064	0.453297	0.42235	0.359944
SPH(t16:0)	1.88767	-0.676357	0.553386	1.34986	-1.0188	-1.77205	0.0276288	0.129705	0.753306	0.307725	-0.338431	-0.324254	-0.879382
SPH(t18:0)	1.83027	-0.777774	0.5466	1.17114	-1.11028	-1.72815	-0.373152	0.204054	0.923125	0.592013	-0.395279	-0.104829	-0.777736
SPH(t20:0)	1.81618	-0.802848	0.521924	1.16403	-1.18486	-1.69844	-0.491299	0.0744477	0.943111	0.682575	-0.401415	-0.00902441	-0.614384
TG(4:0_6:0_6:0)	-1.46705	0.365672	-1.64422	-1.57004	0.800896	-0.547679	0.137907	0.470132	0.741483	0.56209	0.0692436	1.44521	0.636358
TG(4:0_6:0_12:1)	-0.0142729	0.256622	0.0418439	-0.145068	0.935274	-1.82384	-0.774349	1.66658	0.0782755	-1.37673	-0.559071	1.42688	0.287855
TG(6:0_6:0_10:1)	-1.46393	0.184865	-1.64039	-1.56652	0.95976	-0.548276	0.132299	0.471892	0.847354	0.601182	-0.0297363	1.15082	0.900684
TG(4:0_8:0_10:2)	1.0834	0.621337	0.841043	0.693436	0.536981	0.517473	0.595122	0.366737	-1.3279	-1.03954	-0.0579281	-2.23817	-0.591999
TG(6:0_8:0_9:0)	-1.71836	0.453507	-2.22487	-0.446019	0.826623	0.09177	0.647399	0.720307	0.847983	0.254319	0.335969	-0.650599	0.861971
TG(23:1)	-1.44286	0.441624	-2.34571	-1.14727	0.813844	0.106993	0.172163	0.467436	0.655125	0.558552	0.193726	0.902822	0.623555
TG(4:0_6:0_14:2)	-1.48639	0.437541	-2.39035	-0.930012	0.673633	-0.0302132	0.23318	0.319914	0.672481	0.716293	0.153451	1.02854	0.60194
TG(4:0_10:4_10:4)	0.958215	-0.396177	0.23419	0.961386	0.570681	0.866457	0.830772	0.759693	-0.848658	-2.34149	-0.00242612	-0.540435	-1.05221
TG(6:0_6:0_13:0)	2.00376	-0.526559	1.13918	0.116508	0.750918	-1.98177	0.294183	-0.259537	-0.376156	-0.892687	-0.297659	0.616481	-0.586657
TG(6:0_9:0_10:1)	-1.52275	0.49902	-1.70851	-1.89896	0.554199	0.234179	0.519526	0.358109	0.492491	0.665324	0.142736	0.999566	0.66507
TG(6:0_9:0_10:2)	-1.32094	0.25882	-2.21928	-1.07083	0.972081	-0.231605	0.0986668	0.123828	0.855282	0.77353	0.00425949	1.21025	0.545931
TG(26:0)	-1.88367	0.606326	-1.96958	-1.31817	0.642396	0.258197	0.481049	0.470986	0.590645	0.591085	0.349346	0.681797	0.4996
TG(4:0_6:0_16:0)	-0.897298	0.427804	-2.01644	-1.7285	0.796108	-0.40922	0.219358	0.353019	0.647975	0.691777	0.0124077	1.32218	0.580828
TG(8:0_8:0_10:1)	-1.85696	0.436688	-1.93207	-1.36254	0.628182	0.21211	0.317416	0.474924	0.644544	0.607495	0.373657	0.830263	0.626292
TG(14:1e_6:0_6:0)	-1.42424	0.288821	-1.64308	-1.55146	1.25562	-0.266544	0.0980408	0.208238	0.764613	0.725983	-0.31263	1.20018	0.656459
TG(4:0_11:1_11:1)	-1.69539	0.536962	-1.60059	-1.83046	0.112586	0.24753	0.314286	0.467678	0.693311	0.816448	0.381037	0.89966	0.656939
TG(6:0_6:0_14:2)	-2.41269	0.292552	-1.42948	-0.823331	0.836418	-0.11224	0.153829	0.287189	0.697821	0.680495	0.13387	1.12009	0.57547
TG(26:7)	0.836966	0.853719	0.634862	0.989354	0.668888	0.398087	0.872662	0.294158	-1.08158	-1.35248	-0.332229	-2.00543	-0.776978
TG(8:0_8:0_11:1)	-1.55373	0.335477	-1.90806	-1.10437	0.844781	-0.44164	0.0915146	0.201471	0.769738	0.793817	-0.144762	1.35244	0.763328
TG(8:0_9:0_10:1)	-1.39345	-0.155172	-1.56486	-1.4931	1.09895	-0.504005	0.23249	0.300451	0.783721	0.762891	-0.189755	1.42609	0.695758
TG(11:0_6:0_10:2)	1.68418	-0.861455	1.74574	0.558781	0.417811	-1.62206	0.396211	-0.692036	-0.663949	-0.658663	-0.664546	0.525661	-0.165676
TG(6:0_10:1_11:1)	-1.66419	0.401946	-1.801	-1.46044	0.902516	-0.132459	0.181369	0.313949	0.661624	0.659363	0.117579	1.21549	0.604255
TG(6:0_9:0_12:2)	-1.55818	0.246972	-1.66113	-1.44145	0.969878	-0.382395	-0.00207181	0.568881	0.764981	0.564155	-0.0567474	1.43086	0.556235
TG(11:0_6:0_10:3)	1.97466	-0.373571	1.52881	0.947882	0.0279253	-1.35131	0.0634979	0.469128	-0.167234	-1.07596	-0.436599	-0.745978	-0.861238
TG(27:7)	0.637681	0.528396	-1.26344	-0.251028	0.446637	0.977325	0.637004	0.136373	-0.172005	-2.52373	0.620552	-0.6826	0.908842
TG(4:0_6:0_18:1)	-1.81963	0.526007	-1.6984	-1.6292	0.636605	0.0406102	0.560445	0.341695	0.634961	0.754462	0.325387	0.859524	0.467534
TG(8:0_10:1_10:1)	-1.53983	0.438905	-2.19168	-1.37739	0.659973	0.173823	0.401731	0.568381	0.741615	0.654587	0.266228	0.678232	0.525418
TG(6:0_10:1_12:3)	-0.484229	-0.509005	-1.0832	-0.476468	-2.46247	0.203594	0.0564541	0.781716	0.666172	1.1821	0.624116	0.630029	0.871194
TG(12:1e_6:0_11:2)	2.60219	-0.430262	0.65051	0.71818	-0.657222	-0.867432	0.529427	-0.0527729	0.395305	-0.457855	-0.361011	-1.04719	-1.02187
TG(9:0_10:2_10:2)	1.50976	-1.05221	1.69561	0.483951	-0.52411	-1.78646	-0.21194	-0.952296	-0.282521	0.256707	-0.00749599	0.965201	-0.0941991
TG(12:1e_6:0_11:3)	0.702936	0.462676	-0.617706	-0.709583	0.184373	-0.710986	1.90469	-0.384659	0.450066	-0.312221	1.05236	-2.15984	0.137889
TG(8:0_10:3_11:2)	0.879275	-0.168485	1.2412	0.496297	-1.59477	-1.32314	0.159812	-0.220555	-1.74363	0.932917	0.0222975	1.02188	0.296899
TG(12:1e_6:0_11:4)	1.25609	-0.552184	0.846913	1.38547	-1.43821	-1.36597	0.356844	-0.456108	0.621062	1.01933	0.0853952	-0.538426	-1.2202
TG(9:0_10:4_10:4)	1.01102	0.765405	0.711795	0.789659	0.656892	0.554792	0.788165	0.362789	-1.43079	-1.36598	-0.338954	-1.80228	-0.702519
TG(16:0e_6:0_8:0)	-1.2814	0.372797	-1.69208	-1.54639	1.17906	-0.418226	0.42594	-0.267649	0.746958	0.784894	-0.249166	1.06837	0.876899
TG(4:0_10:3_16:1)	-0.919636	-0.451254	-1.53838	0.286963	0.615493	-1.65367	-0.19464	-0.0507898	1.45667	-0.191829	0.577115	1.63449	0.429468
TG(8:0_11:2_11:2)	2.24746	-0.58785	0.579754	0.933331	-0.982904	-0.750673	0.0348074	-0.578357	0.325705	1.09487	-0.973487	-0.237191	-1.10547
TG(12:1e_6:0_12:3)	1.99914	0.00962361	1.29701	0.907754	-0.258133	-0.34264	1.06499	-0.574509	-0.372188	-0.57042	-1.0316	-0.899759	-1.22927
TG(8:0_11:3_11:3)	-1.43845	0.775028	-2.05931	-1.14801	0.703679	-0.508052	0.698143	0.416285	0.770264	0.671131	-0.399209	0.731615	0.786885
TG(11:0_10:4_10:4)	0.930743	0.726197	0.680371	0.769967	0.60269	0.501634	0.721005	0.289044	-1.31012	-1.16271	-0.0918772	-2.25742	-0.399518
TG(16:0_8:0_8:0)	-1.08021	0.34233	-1.73786	-1.12859	0.661054	-1.30177	0.186124	0.168559	0.837706	0.968538	-0.173046	1.05688	1.20028
TG(10:0_10:1_12:0)	-1.507	0.776765	0.542369	0.780233	1.09219	0.232148	0.875922	-0.76478	-0.39637	0.17675	0.000251305	0.474185	-2.28266
TG(4:0_10:0_18:1)	-0.578007	-0.493126	-1.96993	1.83336	1.89499	-0.00891773	-0.390548	0.29966	-0.123916	0.0875328	0.16484	-0.501187	-0.214759
TG(4:0_10:0_18:2)	1.11999	-0.774986	-1.14846	2.30598	0.150775	-1.40039	-0.0814678	0.922013	-0.55853	-0.559402	0.0984933	-0.16076	0.0867512
TG(4:0_12:3_16:0)	-1.88678	0.42134	-2.00493	-1.10915	0.898687	0.227438	0.377327	0.219063	0.60014	0.662879	0.114163	0.906197	0.573625
TG(12:1e_10:1_10:1)	-1.39794	0.619175	-1.72962	-1.78888	0.863815	0.389265	0.627758	0.561815	0.780315	-0.0913312	0.545203	0.92517	-0.304748
TG(12:1e_6:0_14:2)	-1.2814	0.372797	-1.69208	-1.54639	1.17906	-0.418226	0.42594	-0.267649	0.746958	0.784894	-0.249166	1.06837	0.876899
TG(18:0e_6:0_9:0)	1.57259	0.211961	-0.798557	-0.981429	-0.293598	-0.610826	0.000515195	-0.145098	1.20784	-2.04962	0.0205696	0.923687	0.941962
TG(10:0_12:0_12:0)	-1.14604	0.58665	0.668943	0.6232	1.5587	-0.0514026	1.00877	-1.4843	-0.363082	0.555289	-0.621874	0.365968	-1.70082
TG(16:0_8:0_10:1)	-2.31479	0.424788	-1.19691	-1.51693	0.633481	0.153918	0.372945	0.398227	0.650549	0.568731	0.386911	0.910778	0.528296
TG(4:0_14:0_16:1)	0.0167653	-0.0412692	-1.40225	2.00687	-0.910474	-1.25488	-1.093	-0.0209741	0.500407	0.0211923	0.18972	0.726821	1.26107
TG(14:1e_9:0_11:0)	1.38635	-1.34801	0.392423	-0.78172	-0.516403	-1.12939	-0.202732	-0.801308	0.206575	1.75611	0.809684	-0.740819	0.969243
TG(6:0_10:1_18:1)	-1.46848	-0.719261	-0.509198	-1.89191	0.877513	0.396542	0.592857	-1.10063	0.780249	0.781369	0.597053	0.968697	0.6952
TG(4:0_12:0_18:2)	-0.576024	-0.744554	-1.87737	1.3774	1.38321	-1.2435	0.0970182	0.35928	-0.0574656	1.20973	-0.494077	0.616934	-0.0505879
TG(4:0_14:1_16:1)	0.984648	-1.58258	-0.956146	0.785426	0.0837457	-1.21152	-1.11844	0.493333	0.617486	1.57563	-0.756886	0.540165	0.545142
TG(34:2e)	1.55006	-0.154599	0.779482	0.760072	-1.73548	-0.119977	-0.559742	0.642885	-0.0949817	-0.0793598	0.790714	-1.98775	0.208677
TG(16:0_6:0_12:3)	-1.76574	0.46143	-1.95777	-1.21776	1.07767	0.0786848	0.304635	0.17321	0.671116	0.75551	0.0602945	0.919351	0.439363
TG(14:1e_8:0_12:2)	-1.99494	0.404741	-1.44258	-1.62065	0.757542	0.0808558	0.353563	0.315642	0.658274	0.619724	0.252779	1.0889	0.526149
TG(14:1e_10:1_10:1)	-0.462977	0.441156	-2.21443	-1.71842	0.90976	-0.0374195	0.731803	-0.114011	0.798621	0.686034	-0.155668	1.10598	0.0295721
TG(16:0_6:0_12:4)	-2.11466	0.725899	-1.70837	-0.806064	0.901988	0.430056	0.662883	-0.22398	0.887413	0.832612	0.596258	0.122116	-0.306151
TG(12:1e_10:1_12:2)	0.460386	-0.466054	0.283392	0.44692	-1.83974	-0.535562	-0.388749	-0.252134	1.61515	1.89703	-0.163554	-1.0816	0.0245106
TG(20:0e_6:0_9:0)	-0.169416	0.235561	1.35346	1.37055	0.802643	1.01752	0.285183	-0.671271	-2.02128	-0.110022	-0.516601	-1.22808	-0.348241
TG(16:0e_8:0_11:0)	1.48205	-0.879899	-0.240039	0.589554	-1.04874	-1.9305	-0.515706	0.9163	1.5497	0.32941	0.226867	-0.151183	-0.327805
TG(4:0_15:0_16:1)	1.12663	-0.365168	0.356292	1.88644	-1.21737	-0.383729	-0.366473	-0.87872	1.72272	-0.101835	-0.440859	-0.276219	-1.06171
TG(16:0_8:0_11:1)	0.508178	-0.910239	2.01142	0.0205343	0.926921	-1.24781	0.228362	0.341951	0.283117	0.582465	-1.16063	0.00167775	-1.58594
TG(18:0e_6:0_11:1)	0.741876	-0.288246	-1.06447	1.1412	-0.200097	-0.803857	-1.52796	-0.776623	1.47376	0.143187	-0.922759	1.25604	0.827949
TG(18:0_6:0_12:0)	-1.87476	0.463221	-1.97235	-1.23247	0.613177	0.0734653	0.293723	0.47953	0.687133	0.687518	0.30339	0.870032	0.608385
TG(12:0_12:0_12:0)	-1.10717	0.963884	0.515681	0.799926	1.43422	0.223498	1.20077	-1.01087	-0.639966	-0.287352	-0.489461	0.282824	-1.88598
TG(16:0_6:0_14:0)	1.25809	-1.04821	-1.34617	1.99329	1.28962	-0.328431	-0.938966	0.304581	0.240907	-0.583686	-0.192491	-0.590326	-0.0582036
TG(9:0_9:0_18:1)	-2.53102	0.401131	-1.123	-1.27752	0.684873	0.149157	0.59005	0.333446	0.708013	0.518636	0.424176	0.629986	0.492072
TG(8:0_10:0_18:1)	-1.253	0.353282	-1.9535	-1.91757	0.630932	0.245682	0.415125	0.336847	0.573574	0.780921	0.444315	0.792353	0.551041
TG(12:0e_6:0_18:2)	-1.42146	0.474014	-1.61928	-1.53646	0.717059	-0.208358	0.0404415	-0.361472	0.836248	0.866432	-0.0449429	1.33053	0.927238
TG(12:1e_6:0_18:1)	0.939572	-0.962957	0.790453	-1.27907	-0.296685	-1.97748	-0.0849213	-0.238148	0.273998	1.44828	0.999452	-0.363071	0.750584
TG(6:0_12:2_18:1)	-2.06968	0.542728	-0.86335	-2.07364	0.588469	0.378512	0.243035	0.567716	0.676886	0.597239	0.54803	0.33972	0.524342
TG(6:0_12:1_18:2)	-2.41737	0.642694	-1.11718	-1.47429	0.695323	0.274227	0.634231	0.618161	0.545166	0.413913	0.544332	0.255327	0.385467
TG(8:0_10:0_18:3)	0.114742	-0.293702	-1.6698	0.6953	-0.927911	-0.725709	-1.50769	1.15996	0.952603	0.158604	-0.248968	1.14015	1.15241
TG(18:3e_9:0_9:0)	0.704807	-0.163937	1.14323	-0.964096	-1.83275	-0.990711	0.467362	-0.255743	-0.0140389	0.29055	1.51334	-1.00627	1.10826
TG(16:0_8:0_12:4)	-0.583123	0.443414	-2.64898	-1.41394	0.778625	0.285997	0.669702	0.481358	0.475352	0.727543	0.227399	0.0366054	0.520048
TG(8:0_10:1_18:3)	0.108138	-0.793148	-1.53756	-0.430352	-1.66506	-0.60843	0.912941	1.48724	-0.108594	0.208082	1.22568	1.01486	0.186208
TG(16:2e_10:1_10:1)	-0.273064	-0.481394	0.548667	-1.36624	-1.58548	-0.974602	0.471926	0.313099	0.0383069	0.332936	1.90683	-0.308693	1.37771
TG(15:0_6:0_16:0)	1.12636	-0.427949	-0.648394	2.0475	1.23621	-0.0829683	-1.55465	0.314287	0.505501	-0.568061	-0.787583	-0.660863	-0.499403
TG(4:0_15:0_18:1)	0.37557	0.16653	-0.56051	2.49858	1.03028	0.169815	-1.03014	0.417574	0.0566813	-0.869683	-1.29483	-0.640297	-0.319578
TG(4:0_16:0_17:1)	0.876334	-0.0874632	0.0304474	1.19636	0.601411	-0.129799	-0.55066	0.514676	0.39229	-2.92917	-0.23383	0.214112	0.105285
TG(8:0_11:1_18:2)	0.589593	0.277651	0.342311	1.72995	-0.194427	0.517812	-1.10678	-0.672279	-0.337568	0.845786	-2.16755	0.773157	-0.597665
TG(20:1_6:0_12:0)	-1.27432	0.468333	-2.41285	-1.23729	0.62122	0.240141	0.400517	0.310665	0.5162	0.682498	0.0714427	0.986361	0.627087
TG(16:1_10:0_12:0)	-0.81055	0.693818	0.452649	0.813047	1.09697	0.3468	0.966624	-1.80723	0.157422	-0.310914	0.194453	0.266378	-2.05947
TG(18:3e_10:0_10:0)	1.23425	-1.33853	0.615518	-0.180621	-1.00904	-0.706216	-0.234598	0.120785	-0.0890131	0.592689	1.56716	-1.64779	1.07541
TG(16:0_10:1_12:3)	0.53268	-0.336301	-0.477095	0.521189	-2.12968	-1.51346	-0.333583	-0.258983	0.864288	1.54838	0.649448	0.687709	0.245405
TG(4:0_16:0_18:4)	0.00424215	-0.841843	-1.1751	0.867133	-0.886524	-0.280714	-2.0309	0.998714	1.00764	0.213067	0.19964	0.631371	1.29328
TG(12:1e_6:0_20:3)	1.16013	-0.35961	0.204722	-1.50094	0.0468775	-0.333661	0.577466	-0.570998	-0.125168	-1.37646	1.77719	-0.813509	1.31396
TG(6:0_14:4_18:1)	-1.89137	0.465163	-1.7046	-1.64155	0.642885	0.539899	0.556155	0.374237	0.483911	0.642192	0.518667	0.403027	0.611389
TG(4:0_16:1_18:4)	-1.63933	-0.122111	-0.888926	0.281326	-1.19051	-0.159629	-0.664388	1.67713	0.284229	0.661607	-0.618422	1.17309	1.20594
TG(4:0_17:0_18:1)	1.7348	-0.184591	-0.430752	1.85217	1.05497	-0.0147326	-0.864111	0.333348	0.0186735	-0.832645	-1.21477	-0.995756	-0.4566
TG(4:0_17:0_18:2)	2.05626	-0.94448	-0.654699	1.61589	0.480772	-0.852769	-0.875717	-0.445479	-0.220654	1.03888	-0.819411	-0.339711	-0.0388871
TG(4:0_17:1_18:2)	0.986573	0.98533	1.05157	1.64243	-0.811812	0.672199	0.46277	-0.270738	-0.586494	-1.02591	-1.43702	-0.835971	-0.832924
TG(4:0_17:1_18:3)	-1.31176	0.933064	0.543179	0.415623	-0.237887	-0.147329	-0.74716	-0.126492	0.0304776	2.13584	-1.65691	0.779623	-0.610281
TG(9:0_10:0_20:5)	0.968649	0.283405	1.50465	1.67955	-0.744751	0.382344	-0.0791629	0.603328	-0.548623	-1.16264	-0.478944	-1.35319	-1.05461
TG(28:0_6:0_6:0)	0.366602	-0.424912	-1.21022	1.95788	0.771822	-0.39209	-0.378573	0.824747	0.233722	-2.06308	-0.371125	0.598282	0.0869409
TG(12:0_14:0_14:0)	-1.09664	0.733256	0.175721	0.869679	1.55829	0.134103	1.375	-1.15322	-0.705369	-0.0111155	-0.586194	0.384703	-1.67822
TG(16:1_8:0_16:1)	-1.07235	0.206913	-2.14296	-0.851675	0.995838	-0.626614	-2.46797e-05	0.190147	0.730917	1.07682	-0.50188	1.25602	0.738842
TG(4:0_18:0_18:2)	1.67332	0.157157	-0.080066	1.3564	0.400706	0.421842	-0.417855	0.939549	-0.683525	-1.80457	-0.131619	-1.42325	-0.408088
TG(4:0_18:0_18:3)	1.18813	-0.466536	-0.332347	1.55284	0.416208	-0.532558	-2.52194	0.625638	0.366904	0.369679	-0.307844	0.145165	-0.503348
TG(14:1e_10:2_16:0)	-1.50925	0.726178	-1.73115	-1.63824	0.80759	-0.357789	0.19288	0.252053	0.659847	0.690329	0.138613	1.14662	0.622322
TG(4:0_18:1_18:3)	-0.261262	-0.296108	-1.42027	1.08436	-1.24074	-0.196328	-1.17362	1.30738	-0.458044	0.809903	-0.176236	1.73419	0.286776
TG(4:0_16:0_20:5)	0.565209	-1.12529	-2.40667	0.838834	0.354638	0.286857	-0.179279	0.786915	-0.461046	-0.950623	0.404867	0.917759	0.967828
TG(40:6)	0.0814903	-0.735248	-1.74369	1.0899	-0.157641	-0.520341	-1.75381	0.761587	1.25469	0.19099	-0.239437	0.751969	1.01953
TG(16:0_11:1_14:0)	2.33649	-0.67667	0.175839	0.813961	0.882884	-0.233387	-1.77926	-0.356262	0.185794	0.414203	-0.684358	-0.484768	-0.594468
TG(6:0_17:1_18:1)	1.29318	-0.0515333	0.994122	1.20315	0.191587	0.18096	0.281804	0.223668	0.720589	-1.94035	-0.808397	-1.40259	-0.886185
TG(18:1_11:3_12:3)	-0.843633	0.549839	0.435395	-0.662556	-1.48245	-1.96325	0.00391422	1.18682	1.07692	0.948042	0.781807	0.321181	-0.352029
TG(18:1_12:0_12:0)	-0.522739	0.47368	0.00458838	0.941829	1.8811	0.18225	1.30604	-1.19239	-0.877413	-0.139319	-0.731687	0.262323	-1.58826
TG(10:0_14:0_18:1)	-0.522739	0.47368	0.00458838	0.941829	1.8811	0.18225	1.30604	-1.19239	-0.877413	-0.139319	-0.731687	0.262323	-1.58826
TG(4:0_18:2_20:3)	0.996149	-1.86464	-1.21141	0.847972	-0.0429194	-0.186638	-1.64601	0.253086	0.985165	1.12662	0.0242315	0.492801	0.225593
TG(4:0_16:0_22:5)	0.555681	-1.67683	-1.9467	0.791599	0.358729	0.116384	-1.53896	0.668436	0.717031	0.423438	0.387487	0.507946	0.635756
TG(4:0_18:1_20:5)	0.136159	-0.785153	-2.2277	0.616051	-0.510083	-0.0443333	-0.754232	0.523394	0.353469	0.0598471	-0.351249	1.81928	1.16456
TG(4:0_18:2_20:5)	0.0616587	-0.958834	-1.9039	0.771838	-0.80384	-0.209249	-1.08924	1.23113	0.619382	-0.0588968	-0.129598	1.30889	1.16066
TG(18:2_10:2_14:4)	-0.179555	-0.717716	-0.917965	0.530881	-1.55331	-0.340718	-1.53319	1.24571	1.12215	-0.0968826	0.162718	1.19975	1.07813
TG(16:0_9:0_18:2)	1.43697	0.0124653	-0.19847	0.785915	0.788171	-0.0691665	-0.368942	0.66507	-0.117543	0.391297	-0.519459	-2.76312	-0.0431798
TG(16:1_9:0_18:2)	-1.75895	0.844302	-0.277203	1.29151	1.30164	-0.530151	-1.2552	-0.257389	0.989708	-0.0406478	-0.258388	0.919353	-0.96858
TG(16:0_11:2_16:1)	1.12283	0.856177	-0.0359467	0.869151	0.436241	0.261081	0.338445	-0.452027	0.19562	0.00577918	-0.0263452	-0.723163	-2.84784
TG(16:0_11:4_16:0)	1.47855	-0.801265	0.00275225	1.49526	-0.150281	-0.071129	-1.15913	0.586898	-0.812554	1.2565	-1.66436	0.234208	-0.395456
TG(18:2_11:2_14:3)	1.75818	0.152536	-1.40912	1.46203	-0.291839	0.00802114	-1.41606	0.93163	-0.347111	-0.89568	-0.448337	0.775789	-0.280032
TG(16:0_14:0_14:0)	0.630203	0.0569068	-0.889883	1.09599	2.22561	-0.477583	0.816248	-0.807965	-0.895491	0.0595281	-0.835728	0.260764	-1.2386
TG(18:1_12:0_14:0)	-0.0749336	0.136981	-0.268456	0.854955	2.1308	-0.340645	1.19145	-1.21082	-0.730798	0.366428	-0.664477	0.186231	-1.57672
TG(8:0_18:1_18:2)	-1.28306	0.424227	-2.04468	-1.61058	0.918316	0.0468951	0.237695	0.304185	0.588391	0.700804	0.107764	1.16523	0.444817
TG(16:1_10:0_18:2)	0.447715	-0.178169	-0.462616	1.48153	2.08826	-0.421787	0.54989	-0.807883	-0.984544	0.785565	-0.917982	-0.48354	-1.09643
TG(16:0_10:1_18:2)	-1.34626	0.446236	0.59325	1.10138	-2.11277	0.39174	-0.114917	0.698414	0.402895	-1.5471	0.4718	0.582979	0.432348
TG(4:0_18:1_22:5)	0.872027	-1.16839	-1.64394	1.35276	-0.917308	-0.302834	-1.07034	0.767305	0.580087	0.465459	0.424802	-0.61142	1.25178
TG(16:0_6:0_22:6)	0.740141	-1.30335	-1.43925	1.42571	-0.0819903	-0.0333034	-1.81119	0.861215	0.734644	-0.33136	0.229822	0.0527152	0.956201
TG(6:0_18:2_20:5)	0.494292	-1.76642	-0.777262	0.861408	-1.13208	0.373816	-0.394058	1.165	1.1643	-1.13285	0.365154	-0.410645	1.18934
TG(4:0_18:1_22:6)	1.02165	-1.54899	-1.44987	0.832617	-0.266902	-0.656695	-1.1285	-0.0684536	0.956994	1.03277	-0.556255	0.839957	0.991669
TG(4:0_18:2_22:6)	0.363204	-0.649003	-2.6964	0.7849	-0.239325	-0.0349643	-1.00011	0.599146	0.788923	0.39266	0.0402547	0.794305	0.856407
TG(15:0_14:0_16:0)	1.65716	-1.46768	0.791601	1.17301	0.74644	0.00717745	0.752507	-0.533751	-0.551071	0.0594623	-0.0472441	-1.41924	-1.16837
TG(15:0_12:0_18:1)	0.855018	-1.36532	1.13302	1.3392	1.12943	-1.06874	0.559483	-0.0550642	-0.910363	0.812018	-0.514737	-0.889486	-1.02447
TG(11:0_16:0_18:2)	1.55358	-0.647816	0.261356	0.524733	1.42296	-0.385031	0.216835	-0.140155	-0.28964	1.21535	-1.60243	-0.759366	-1.37038
TG(16:0_11:1_18:1)	1.25767	-0.861091	1.24689	1.39808	-0.0218844	-0.323022	0.577105	-2.02143	0.0310908	0.612803	-0.829491	-0.463105	-0.603611
TG(9:0_18:1_18:2)	1.8069	-0.753332	0.957359	1.11946	0.108461	-0.00538652	0.385421	-1.02171	-0.630374	0.0601245	-2.0288	0.372865	-0.370989
TG(16:0_11:2_18:2)	1.89419	-0.0744763	0.923547	1.16157	0.177543	-0.863295	0.736719	-0.651362	-1.13149	0.558354	-0.751431	-0.575281	-1.40458
TG(16:0_11:4_18:1)	1.20616	-0.396573	-0.969618	-0.934625	0.733459	-1.69391	-0.118071	-0.737406	0.337816	1.42047	-0.454854	1.50321	0.103938
TG(16:0_11:3_18:2)	1.56414	-0.418259	1.34249	0.545008	-1.34368	-2.18586	-0.0736976	0.6364	0.0440584	-0.32783	0.0657855	-0.207188	0.358635
TG(16:0_6:0_24:0)	2.83392	-0.43808	0.572594	0.71982	-0.822739	-0.927059	0.456487	-0.406498	-0.118196	-0.234852	-0.41192	-0.48174	-0.741734
TG(16:0_14:0_16:1)	0.712646	-0.0350855	-0.565931	1.46665	1.95971	-0.948044	0.847181	-1.10569	-0.478555	0.0587565	-0.48258	-0.061226	-1.36783
TG(16:1_12:0_18:1)	0.620975	0.106215	-0.219971	1.09901	1.8494	-0.714437	0.929666	-1.39755	-0.640764	0.694662	-0.709511	-0.140358	-1.47734
TG(16:0_12:0_18:2)	0.620975	0.106215	-0.219971	1.09901	1.8494	-0.714437	0.929666	-1.39755	-0.640764	0.694662	-0.709511	-0.140358	-1.47734
TG(14:0e_14:3_18:1)	1.74333	-0.681101	0.51159	1.11308	0.551839	-1.74304	-0.74069	-0.397943	-0.520119	1.42189	-0.707005	-0.308455	-0.243372
TG(18:1_10:3_18:2)	0.720025	0.547124	-0.398102	1.04849	0.450203	-2.91128	-0.688179	0.0563509	0.621901	0.469613	0.352407	-0.103936	-0.16461
TG(15:0_16:0_16:1)	1.14266	-0.0444731	0.840061	1.44637	0.666272	-0.512524	1.13678	-1.44119	-0.348	0.147413	-0.744234	-0.643567	-1.64557
TG(15:0_16:1_16:1)	1.72046	0.0712024	0.393714	1.27512	0.828859	-0.630249	0.477902	-1.12498	0.100767	0.414	-1.03214	-0.849	-1.64565
TG(11:0_18:1_18:2)	0.630307	-0.424509	0.94403	1.75346	0.687245	-0.655344	0.140773	-1.00664	-0.446599	1.36233	-1.39726	-0.437862	-1.14993
TG(18:1_11:2_18:2)	2.05127	-0.0384654	1.13437	0.916006	-0.794471	-0.776371	0.406801	-0.635976	-0.0697807	0.833513	-1.16944	-0.743312	-1.11415
TG(18:2_11:2_18:2)	1.76085	-0.590437	1.2454	0.890608	-0.382291	-1.15793	0.953198	-0.289014	-0.172498	0.432754	-1.29341	-0.0423225	-1.35491
TG(16:0e_16:0_16:0)	1.82897	0.906361	1.49629	-0.357199	-0.6461	0.527703	-0.395172	-0.278328	0.211588	-1.00844	-1.56687	0.257942	-0.976744
TG(16:0_14:0_18:1)	2.08327	-0.198131	-0.16677	1.80797	0.774105	-1.04839	-0.0210783	-0.909942	0.145516	-0.846445	-0.856968	-0.512234	-0.250902
TG(14:0e_16:0_18:1)	0.420383	1.94339	1.01726	1.18803	-0.202819	-0.423436	0.881277	-1.1882	-0.368581	-0.897354	-0.647227	-0.444533	-1.27819
TG(16:0_16:1_16:1)	-0.797225	1.13697	0.691686	0.240615	-2.42266	-0.100186	-0.217476	0.573759	0.456663	1.37882	-0.720652	-0.669759	0.449439
TG(16:0_14:0_18:2)	1.72211	-0.252915	-0.841264	1.69545	0.649539	-1.18684	0.979908	-1.08935	-0.115873	0.217704	-0.476549	-0.279942	-1.02198
TG(16:1_16:1_16:1)	0.939662	-0.0578184	-0.500505	1.03237	0.794481	-0.315613	0.973769	-1.67219	-0.768909	1.29791	-0.488917	0.394223	-1.62847
TG(12:0_18:2_18:3)	0.458831	1.02478	0.348338	1.26994	0.851176	-0.414325	1.37708	-0.873284	-1.0939	-0.0720096	-1.25512	0.0133528	-1.63487
TG(18:1_12:3_18:2)	0.112138	-0.359294	-0.507387	0.354031	-1.5383	-1.57404	-0.347514	-0.113698	0.817384	2.26122	-0.115324	0.815676	0.195105
TG(12:0_18:3_18:3)	1.47324	-0.320092	-1.34091	0.336624	1.77144	-1.66499	0.0935541	0.158681	-0.0643708	-0.19273	-0.774904	1.00127	-0.47681
TG(16:0_16:0_17:0)	1.83253	0.918056	0.694913	0.99526	-0.114564	0.342342	0.201909	-0.449876	0.0227731	-1.52394	-1.07198	-0.301789	-1.54563
TG(15:0_16:1_18:2)	1.73495	0.101819	0.926248	1.3135	-0.24644	-1.05255	0.754678	-1.11811	0.060833	0.318922	-1.0956	-0.274552	-1.4237
TG(18:2_13:0_18:2)	2.07698	-0.131974	0.293838	1.23753	-0.299713	-0.353929	-0.0487778	0.00461164	-1.11801	0.786084	-1.82766	0.156145	-0.775126
TG(18:0_16:0_16:0)	2.32254	0.902158	0.992684	0.120986	-0.635553	0.0527918	-0.031222	-0.241099	-0.0637911	-1.42998	-0.391621	-0.148121	-1.44977
TG(18:0_16:0_16:1)	-2.25915	0.484547	-1.10963	-1.64129	0.841175	0.379231	0.491143	0.324207	0.647622	0.0710259	0.464153	0.802934	0.504025
TG(16:0_16:1_18:1)	-0.390869	0.480523	0.545327	0.783603	-0.903489	-0.876158	-0.523603	-0.447196	-0.111319	2.67951	-1.16139	0.189456	-0.264397
TG(16:0_16:0_18:2)	2.31392	0.182844	0.0082125	1.6007	-0.119233	-1.01479	0.242734	-0.670708	0.179969	-0.309143	-1.12536	-0.275845	-1.0133
TG(16:0e_16:1_18:1)	0.336271	1.1488	1.72412	0.337974	-0.577758	0.952266	0.78362	-0.0908071	-1.08689	-0.731662	-0.885955	-1.75869	-0.151283
TG(16:1_16:1_18:1)	1.99573	-0.0224603	0.0803876	1.59508	-0.727427	-1.22086	1.00205	-0.902026	0.100019	0.087325	-0.772668	-0.236456	-0.978693
TG(18:4_16:0_16:0)	-1.4398	0.245812	-1.64285	-1.55784	1.55056	-0.00231216	0.475333	-0.35175	0.969657	0.603093	0.0642199	0.754079	0.331796
TG(16:0_16:1_18:3)	0.455211	0.174027	-0.23212	0.0238591	0.941409	-0.304951	-0.143092	-0.381726	1.33705	-2.49707	-0.671291	1.43853	-0.139843
TG(14:0e_18:2_18:2)	1.02472	0.10525	0.835797	0.419728	-1.5024	-0.535684	0.934165	-1.94001	0.217781	0.113689	-0.71298	1.46184	-0.4219
TG(18:4_16:0_16:1)	-0.772816	1.1925	0.727096	0.255642	-2.28201	-0.100558	-0.472878	0.60384	0.411694	1.44528	-0.74906	-0.732629	0.473902
TG(18:3e_10:1_22:1)	1.35437	0.667087	0.486557	-1.80137	0.846368	-0.476928	-0.422806	0.0305691	0.630025	0.464083	-0.0864013	0.392178	-2.08374
TG(18:3_14:1_18:2)	-1.46044	0.301238	0.756034	0.977991	0.0660238	0.533561	0.786802	0.441304	0.150887	-2.65864	-0.096798	0.211837	-0.0098017
TG(12:0_18:2_20:5)	0.309292	1.121	0.673632	1.10627	0.293006	-1.00988	1.73132	-1.37605	-0.575959	0.408393	-0.899263	-1.08945	-0.692303
TG(16:0_16:0_19:0)	2.29527	-0.152239	1.40746	-0.108767	-0.907408	-0.0622631	-0.212894	1.08595	-0.175558	-1.03459	-0.541608	-0.797548	-0.795805
TG(17:1_17:1_17:1)	0.241185	1.55872	-0.622568	-0.35172	-1.0823	0.83416	1.25471	0.675005	-2.02929	-0.672192	0.125288	0.542363	-0.47335
TG(16:1_17:1_18:3)	1.36179	-2.74928	0.585503	0.776789	-0.21263	-0.227046	0.4103	-0.096063	-0.0241414	0.632502	-0.777075	0.553998	-0.234647
TG(18:0_16:0_18:0)	2.63068	-0.467004	1.15103	0.158421	-0.467538	-0.20477	-0.844738	0.741811	0.00344899	-0.669006	-0.892959	-0.35404	-0.785338
TG(18:0e_16:0_18:1)	2.47869	0.223209	1.60641	0.413369	-0.87278	-0.684643	-0.240955	-0.313847	-0.658961	-0.763693	-0.734359	-0.29222	-0.160221
TG(16:1_18:1_18:2)	1.01713	-0.275498	0.71621	1.12282	-1.20258	-0.737033	-0.207293	-0.0155473	-0.632871	1.04564	-1.89075	1.3822	-0.322432
TG(16:1e_18:1_18:2)	0.833631	0.834325	-0.112518	-2.09435	-1.7423	0.453313	0.33922	0.562648	0.780642	0.539011	-1.0539	0.722955	-0.0626719
TG(18:4_16:0_18:1)	-0.437669	0.777012	0.842207	1.14291	-1.07134	-1.0355	-0.549765	-0.492852	-0.032972	2.05064	-1.43039	0.386727	-0.149009
TG(16:1e_18:1_18:3)	1.49831	0.748381	-1.15759	-0.658563	-0.461339	-1.77145	-0.20546	1.05302	1.05403	-0.189483	0.311359	0.797976	-1.01919
TG(16:0_14:0_22:6)	0.872461	-1.59439	-0.9744	0.647056	-0.0682877	-0.726572	1.2877	-1.2213	-0.109823	0.00547811	1.90312	0.067317	-0.0883572
TG(18:4_16:1_18:2)	1.12421	1.18521	1.03173	0.210497	-0.79018	-0.394534	-0.377642	-1.01977	-0.865146	0.661401	-1.23891	1.54564	-1.07249
TG(18:4_16:0_18:4)	-0.0140023	1.43263	0.555384	1.19699	-1.42044	0.633639	0.892012	0.38049	-0.776347	-1.51054	-0.963555	0.486474	-0.892733
TG(12:0_18:2_22:6)	-2.57702	0.732671	0.386076	1.11307	0.101998	0.303547	1.16666	-0.192376	0.194495	-0.426134	-1.22596	0.458139	-0.0351535
TG(18:0_16:0_19:0)	0.765707	-0.083508	-0.812535	0.312887	-0.409932	-1.3429	-0.479152	2.76654	0.13565	-0.468637	0.3155	-0.67504	-0.024576
TG(16:0_18:1_19:0)	2.77629	-0.719531	-0.0380566	0.887682	-0.580237	-1.13028	-0.25898	-0.257552	0.579964	-0.0536715	0.0864438	-0.813375	-0.478699
TG(17:0_18:1_18:1)	2.47658	-0.178632	0.320659	1.20251	-0.779619	-1.24041	0.321166	-0.259945	0.163186	-0.371534	-0.606596	0.142484	-1.18985
TG(17:0_18:1_18:2)	2.15541	0.346266	0.861681	1.36065	-0.884278	-0.874391	0.527833	-0.473267	0.0588178	-0.57909	-1.14735	-0.571818	-0.780464
TG(18:1_17:1_18:2)	1.72854	0.173987	1.06242	1.30607	-0.563041	-0.795825	0.772196	-0.68924	-0.30795	0.0328631	-1.34936	0.111421	-1.48208
TG(18:2_17:1_18:2)	1.63642	0.27518	1.1165	1.03442	-1.11552	-1.22217	0.724407	-1.17232	-0.0301355	0.396438	-0.394183	0.149806	-1.39885
TG(18:3_17:1_18:2)	0.0896602	2.17328	0.715445	-0.153258	-1.68388	0.0737436	-0.336915	-0.258961	0.329007	1.19047	-1.33063	-0.19239	-0.615569
TG(15:0_16:0_22:6)	1.88635	-0.342638	0.43746	1.87419	-0.868808	-1.64509	-0.443548	-0.350161	-0.0225294	0.490008	-0.707293	-0.314448	0.00650586
TG(18:0_16:0_20:0)	2.73892	0.225035	-1.13525	0.117189	0.340383	-0.408566	0.543502	-0.862088	-0.187752	-0.917447	-0.204345	0.536242	-0.785823
TG(18:0_18:1_18:3)	-0.864387	0.0720754	-1.46698	-1.22427	1.22962	-0.325161	-0.393964	-0.385186	0.679381	1.73956	-0.558328	1.3631	0.134546
TG(18:0e_18:2_18:2)	0.418488	1.83696	0.31413	0.763888	-0.505035	1.08553	0.49113	0.180369	-1.7714	-0.785699	-1.20023	0.0970119	-0.92515
TG(20:0e_16:1_18:3)	2.33445	-0.103891	1.46827	0.117639	-0.577985	-0.824256	0.141696	-0.327264	-0.340533	0.383178	-0.433384	-0.180842	-1.65708
TG(18:1_18:1_18:3)	-0.44126	1.25144	0.990022	-0.189447	-1.4304	-0.907009	-0.832073	-0.463985	-0.920379	1.29923	-0.44159	1.56339	0.52206
TG(16:0e_16:0_22:5)	1.34008	1.08783	1.16904	0.764999	-1.6546	0.280338	0.267838	-1.29161	-0.531891	0.28427	-0.64462	0.225475	-1.29715
TG(18:2_18:2_18:2)	1.11827	-2.3012	0.11611	0.934975	-1.80663	-0.0069374	0.0980405	0.218172	0.544246	0.159021	-0.33852	0.562902	0.701552
TG(18:3_18:2_18:3)	-0.108221	1.23885	-0.192439	1.09113	-2.02692	0.478162	0.834125	-0.422807	-0.510657	-0.307218	-1.55351	1.01488	0.464617
TG(18:3e_18:1_18:4)	-0.648787	0.305257	0.268017	-0.945256	-0.294041	-1.88085	0.0271645	0.835277	1.06926	0.608182	0.622956	1.48206	-1.44924
TG(16:0_18:1_21:0)	1.32233	0.900401	-0.612481	0.449018	-0.450944	-1.49073	-0.843529	1.91547	0.117777	0.0495528	0.0680706	-1.42717	0.00223
TG(19:1_18:2_18:2)	2.23419	0.0334941	0.689836	1.35608	-0.631994	-0.967292	0.48007	-0.578721	-0.723832	0.00308892	-0.753431	0.153433	-1.29493
TG(19:1_18:2_18:3)	2.30617	-0.212166	1.04252	0.932371	-0.737833	-1.35071	-0.000859684	-0.358805	0.0327497	-0.0414011	-1.23195	0.353142	-0.733224
TG(18:1_17:1_20:4)	2.82059	0.422857	-0.420633	0.953868	-0.737486	-0.24645	-0.00163708	-1.13053	-0.106694	-0.56303	-0.559737	0.0684327	-0.499555
TG(15:0_18:1_22:6)	2.0074	-0.263877	0.295013	1.09682	-0.76568	-1.01242	-0.822251	-0.855409	1.08204	-0.415299	-1.3282	0.523682	0.458192
TG(20:5_17:1_18:2)	0.738339	0.939221	0.450521	0.533623	-1.61709	0.84784	0.48102	0.611219	0.631639	-1.36203	0.455617	-1.27523	-1.43469
TG(16:0_16:0_24:0)	1.13882	0.725901	-0.171394	0.551785	-2.25996	-0.0663856	0.810873	-1.44962	0.458738	0.369736	-1.0748	0.517155	0.449156
TG(16:0_18:1_22:0)	2.49887	-1.04732	-1.25727	0.581301	-0.582281	-1.21838	-0.395234	0.265476	-0.230056	0.632653	0.398199	0.088909	0.265139
TG(18:3_18:2_20:5)	-0.997409	1.5348	0.631221	1.10953	-0.381721	-0.755916	-1.17176	0.678461	-1.16355	0.51837	-0.202043	1.28031	-1.08029
TG(20:0e_18:1_18:1)	1.79349	0.86987	0.981586	0.278229	-1.43161	-1.28691	0.437453	-1.55983	0.237033	0.0144187	-0.351512	0.496532	-0.478741
TG(18:1e_19:1_19:1)	2.10498	0.502542	1.55759	-0.557606	-1.53599	-0.584797	-0.598081	-0.396039	-0.125923	-0.389996	-0.402397	0.899575	-0.473861
TG(20:1_18:1_18:2)	2.23779	-0.815586	-0.293666	1.43842	-1.11536	-1.0363	-0.0139311	-0.174377	0.693989	0.189791	-0.858693	0.391897	-0.643973
TG(20:1_18:2_18:2)	2.53707	-0.355024	-0.295663	1.21604	-1.13423	-1.22089	-0.323416	-0.365342	0.514661	0.0864841	-0.720554	0.207284	-0.146422
TG(18:1_18:2_20:3)	1.84395	-0.220507	1.54038	0.202072	-1.49347	-0.676558	0.354316	-1.61448	0.435472	-0.61134	0.153772	-0.208387	0.29478
TG(20:1e_18:2_18:3)	-0.788001	0.110899	-1.58451	-0.388626	1.53588	-1.23817	-0.045271	-0.386923	0.822222	0.898903	-0.673898	1.64773	0.0897676
TG(18:1_18:2_20:4)	2.13467	-0.0969973	0.340942	0.714481	-1.84657	-0.603016	-0.848183	-0.36615	0.805404	0.196996	-1.10361	0.492284	0.179749
TG(16:0_18:1_23:0)	2.22397	-0.883742	-1.15293	0.732133	-0.216062	-1.0315	-0.140155	-1.42832	0.149184	0.662999	0.794905	-0.0807082	0.370226
TG(18:3_17:1_22:6)	0.180505	0.712499	0.241955	0.184767	-0.472125	-0.468489	-1.58522	-1.26957	-1.23725	1.90392	-0.00347154	0.877058	0.935424
TG(18:1_18:1_21:0)	2.17305	-1.50835	-1.38313	0.487986	-0.54032	-0.209947	-0.15719	-0.640738	0.1723	0.610694	1.08669	-0.541809	0.450771
TG(18:1_18:2_21:0)	0.178534	0.528231	0.568041	0.875108	-1.55835	0.472581	-1.35775	0.512012	-0.344048	0.706078	0.816187	-2.03712	0.640501
TG(16:0_18:3_23:0)	1.16179	0.175881	0.234038	0.808332	-1.5048	0.0861944	0.69454	0.125438	-2.03288	0.475477	0.735088	0.464436	-1.42353
TG(18:2_18:2_21:1)	2.39847	-0.628747	-0.162344	1.50727	-0.767023	-1.37485	-0.268723	0.208885	-0.102317	0.170083	-0.955781	0.0432811	-0.0682028
TG(19:0_18:1_20:4)	2.16659	-0.0865906	-1.4239	1.61354	0.382093	-0.565313	-0.50643	-0.477164	0.607002	-0.48423	-1.04151	-0.172745	-0.0113497
TG(17:0_18:1_22:5)	2.26045	-0.16883	-0.744551	0.89466	-0.529116	-0.583245	-1.53069	0.11055	0.948561	-0.818938	-0.398184	-0.288813	0.848143
TG(19:1_18:2_20:5)	0.353311	0.679308	0.155331	0.299931	-1.38733	-0.41255	0.546277	-0.565919	-0.588711	0.265908	-1.2938	2.49021	-0.541953
TG(18:2_17:1_22:6)	1.34114	-0.82511	0.268758	0.810331	-1.31193	-0.580894	-0.941886	0.0289962	-0.959869	0.00257643	-0.491343	0.572463	2.08677
TG(16:0_18:1_24:0)	2.40387	-1.02983	-1.55771	0.0664652	-0.457014	-1.07927	-0.239028	-0.349388	0.224374	0.60905	0.675831	0.242531	0.490123
TG(18:3_18:2_22:6)	1.01887	0.831326	-0.338881	0.647414	-2.48389	0.0898146	-0.699583	-0.056099	0.623913	0.256344	-1.27466	0.576519	0.808921
TG(16:0_20:5_22:6)	1.22205	-0.349303	-1.04225	0.756772	-1.19339	-0.275513	-1.25146	0.0557143	1.28952	-0.475086	-1.01047	1.42167	0.851748
TG(20:5_18:2_20:5)	-1.09727	-0.0751677	0.493621	0.875902	-0.810317	0.919281	-0.0345354	0.529987	-0.13667	-2.17489	-0.778265	1.25136	1.03696
TG(18:1_18:2_22:0)	-0.120078	-1.2427	-1.66536	-0.756367	0.375071	0.377853	0.830791	0.923611	0.81779	1.19	1.14871	-1.16181	-0.717512
TG(18:1_18:2_22:1)	1.88435	-1.22571	-0.898567	0.882004	-1.01285	-1.33743	0.0135413	0.843533	0.568218	1.04027	-0.27399	0.103462	-0.586825
TG(22:1_18:2_18:2)	0.786808	-1.77077	0.402587	0.221548	0.422905	-1.25155	-0.457233	0.82819	-1.15719	1.04781	-1.01433	1.1188	0.822423
TG(18:1_18:3_22:1)	2.34733	-0.709405	-0.454633	0.849821	-1.2008	0.036285	1.21018	-0.271366	0.47714	-0.59142	-0.0133394	-1.04968	-0.630103
TG(18:1_18:2_22:3)	0.459119	-1.07513	-0.136728	0.106027	-0.900585	-1.65935	-0.854332	-0.13994	1.04226	2.14063	0.203849	0.759094	0.0550955
TG(18:0_18:1_22:5)	2.46108	-0.440505	-0.929666	1.14352	-0.690703	-0.588313	-0.990059	-0.571332	1.0973	-0.118392	-0.461472	-0.0343533	0.122902
TG(18:0_18:0_22:6)	1.598	-1.21554	-1.60156	0.806997	-0.26469	-0.651565	-1.44248	0.245468	1.15907	0.0676046	0.0689227	0.678558	0.551212
TG(18:0_18:1_22:6)	1.61888	-0.75234	-1.13258	0.778041	-0.639971	-0.56686	-1.54305	0.0825068	1.51239	-0.222904	-0.54323	0.40327	1.00585
TG(18:1_18:2_22:5)	2.25354	-0.572121	-0.864079	0.500104	-1.34309	-0.885997	-0.867421	0.338411	0.779323	-0.167659	-0.639397	0.83254	0.635846
TG(18:1_18:1_22:6)	2.29527	-0.0393215	-0.805954	0.552056	-0.937904	-0.377017	-0.825338	-0.326903	1.13572	-0.789597	-1.08631	0.332258	0.873044
TG(18:1_18:1_23:0)	1.57275	0.0691002	0.0378819	-1.40264	-1.84733	-0.507693	-0.0107439	-1.1769	0.673775	0.858878	0.92475	0.65298	0.155185
TG(18:2_18:2_23:0)	3.04741	-0.79862	-0.840909	0.496066	-0.707366	-0.580078	-0.378091	-0.148517	-0.188653	0.122079	0.207697	-0.121785	-0.109237
TG(18:2_18:2_23:1)	2.2123	-0.958975	-0.382294	1.38996	-1.13823	-1.00678	-0.178858	-0.149356	-0.820258	0.770694	0.047546	0.58278	-0.368532
TG(19:1_18:1_22:5)	1.92331	-1.57154	-1.06014	0.990098	0.544056	-0.935055	-1.10883	-0.0498937	0.487016	-0.535208	0.301361	0.194939	0.819884
TG(19:0_18:1_22:6)	1.92331	-1.57154	-1.06014	0.990098	0.544056	-0.935055	-1.10883	-0.0498937	0.487016	-0.535208	0.301361	0.194939	0.819884
TG(19:1_18:1_22:6)	1.18625	0.233774	-0.172499	-0.19174	-3.04487	-0.0437881	0.395283	0.110505	0.736692	-0.0499712	-0.117969	0.402668	0.555665
TG(18:1_20:3_22:6)	-0.36495	0.85051	-1.2703	-0.740421	0.830538	0.577825	-1.55654	0.00288252	-0.313711	1.59097	-1.1027	0.213764	1.28213
TG(18:1_20:4_22:6)	1.5481	-0.761979	-0.902507	0.447124	-0.971288	-0.499569	0.605626	-0.39582	1.30697	-0.936079	-1.28875	0.512539	1.33563
TG(16:0_22:6_22:6)	0.853279	-0.0848909	-0.873715	0.546802	-1.09568	-0.444624	-1.49615	0.0195009	1.28117	-0.41437	-1.01357	1.26228	1.45997
TG(20:5_18:2_22:6)	0.411063	-0.381965	0.956718	-0.358338	-1.93002	-1.13953	-0.618893	0.661825	-0.263777	0.402163	-0.351347	0.588223	2.02388
TG(18:1_18:1_24:0)	2.19433	-0.926303	-0.99128	0.570363	-1.16044	-1.30639	-0.136938	0.066151	0.296538	0.787187	0.749108	-0.647192	0.50487
TG(18:1_18:1_24:1)	2.60034	-0.949905	-0.809714	0.619874	-1.05018	-0.904273	-0.0728868	-0.423174	0.147717	0.634423	0.70895	0.0125985	-0.51377
TG(24:1_18:2_18:2)	2.32617	-1.13898	-0.955481	1.27405	-1.32973	-0.346683	0.0293699	-0.179221	0.269426	0.184011	0.125856	0.453001	-0.711788
TG(24:2_18:2_18:2)	2.21951	-1.36269	-1.20451	1.32801	-0.957798	-0.836801	-0.305414	-0.0245466	0.207317	0.334623	0.208833	0.28308	0.110382
TG(20:1_18:1_22:5)	2.36988	-0.946137	-1.21215	0.994171	-1.0113	-0.58096	-0.920144	0.128145	0.871806	0.0247768	0.0918403	0.195863	-0.00577934
TG(20:1_18:2_22:6)	3.05496	-0.559869	-0.908759	0.120733	0.367854	-0.555502	-0.643961	-0.174995	0.0711444	-0.391181	-0.63297	-0.00313196	0.255674
TG(25:1_18:1_18:2)	2.43675	-1.43129	-0.932853	0.861913	-0.999698	-0.855257	-0.198119	0.071605	0.0202767	0.60842	0.474125	-0.147036	0.091166
TG(25:0_18:2_18:2)	2.23459	-1.50439	-1.25064	0.722278	-0.819536	-1.04505	-0.244842	0.285742	-0.0735982	0.522088	0.377399	0.311206	0.484758
TG(25:1_18:2_18:2)	2.66951	-1.15274	-0.892238	1.03699	-0.709614	-0.867084	0.157452	-0.167807	-0.0326963	0.359873	0.207028	-0.361278	-0.24739
TG(18:1_22:3_22:6)	1.79768	-1.13795	-1.24807	1.9615	-0.946125	-0.359278	-0.413314	-0.174329	-0.324962	0.294609	-0.341771	0.185481	0.706526
TG(22:5_18:2_22:6)	0.542585	0.306657	-0.522249	-0.234894	-1.35389	0.323665	-0.74086	0.261975	0.798229	-0.659799	-1.72944	1.23867	1.76935
TG(18:1_22:6_22:6)	0.78497	0.380212	-0.391552	-0.11767	-1.67131	0.476119	-0.699918	-0.363408	1.07505	-0.866292	-1.28667	0.968734	1.71173
TG(18:2_22:6_22:6)	0.844056	0.633097	-0.339913	-0.182433	-1.86337	0.307921	-0.698747	-0.593938	1.08672	-0.240959	-1.38597	0.893521	1.54001
TG(26:0_18:2_18:2)	2.24809	-1.59545	-1.01236	0.693445	-0.640229	-1.11483	-0.419395	0.0691768	0.0862851	0.864982	0.504571	0.131236	0.18448
TG(26:1_18:2_18:2)	2.54181	-1.24716	-0.700227	0.95056	-0.672041	-1.3376	-0.118035	0.192032	-0.160078	0.380609	0.297557	-0.18842	0.060997
TG(24:1_18:2_20:3)	-1.61072	-0.0253203	-0.0971302	1.00359	0.0223142	-0.100917	0.194979	0.51683	0.441163	0.827676	-2.50746	0.752128	0.582871
TG(22:1_18:2_22:4)	2.06131	-1.2382	-1.52342	0.992828	-0.969644	-1.01253	-0.0180281	0.145381	0.355094	0.0628897	0.646544	0.604205	-0.106439
TG(22:1_18:2_22:6)	2.34061	-1.25643	-0.538702	1.43172	-0.779035	-0.538111	-0.468049	-0.189889	0.0147735	-0.394684	-0.595013	0.00262276	0.970186
TG(27:1_18:1_18:2)	1.98886	-0.929528	-0.415466	0.0270978	-0.274595	-1.58274	-1.57444	0.0813561	0.167179	0.929954	0.477349	0.228463	0.876518
TG(27:1_18:2_18:2)	2.24768	-1.90107	-1.22276	0.871827	-0.562957	-0.0405887	-0.379198	0.391465	0.66496	-0.0536278	0.0821444	0.0077337	-0.105612
TG(24:2_18:2_22:6)	2.11254	-0.222385	0.0367429	1.46845	-0.920644	0.243839	0.663468	0.242977	-1.38065	-0.440318	-0.883968	-1.01638	0.0963278
TG(28:1_18:1_18:2)	1.9518	-1.23957	-1.61321	0.868814	-0.500827	-1.16171	0.115234	0.316877	-0.110931	1.07839	0.305268	-0.401369	0.391233
TG(24:1_18:2_22:5)	1.07273	-0.49606	-0.529399	1.76243	-0.945694	-0.588261	0.515625	0.207284	-2.13282	-0.0346803	1.0267	-0.0920326	0.234179
TG(30:1_18:1_18:2)	1.93882	-1.80309	-1.12574	0.00498546	-1.24535	-0.543658	-0.0778905	0.357802	0.309214	0.717573	0.913891	0.00922037	0.544218
TG(30:1_18:2_18:2)	1.81236	-1.87257	-1.49078	0.460097	-0.124903	-1.13689	-0.335496	0.39108	0.259363	0.489543	0.312777	0.488869	0.746552
TG(26:1_18:1_22:6)	1.91256	-1.64497	-0.680907	1.45471	-0.544301	-0.153018	-0.0913263	0.23957	-1.25837	0.447612	0.100017	-0.543948	0.762383
TG(28:1_18:2_22:6)	2.00003	-0.0622624	-1.23646	0.358225	-1.99909	-0.285447	0.69567	0.281025	-0.618084	0.611606	0.598985	-0.68395	0.339743
Cer(d16:0_16:0+O)	1.05215	-0.0725929	1.12549	2.19545	-0.0369887	-0.11208	-1.5261	-0.617001	-0.394211	-1.29428	0.261919	-0.223782	-0.357976
Cer(d16:0_18:0+O)	1.25863	-0.0715163	-0.561073	0.369788	-0.425603	-1.85143	-0.652471	0.14886	2.13497	0.778467	-0.667634	0.0747065	-0.535687
Cer(d18:0_16:0)	-2.10137	-0.281481	1.14899	0.200412	-0.744304	-0.66317	-0.567368	-0.405906	0.560858	1.90499	0.681666	-0.198654	0.465337
Cer(d18:1_16:0)	-0.87371	-0.454687	1.8856	1.17322	0.171296	0.341234	-2.08	-0.767032	-0.307489	0.556688	0.744959	-0.226307	-0.163765
Cer(d18:1_18:0)	-0.957066	-0.121746	1.67318	1.44689	-0.37251	0.440956	-2.19421	-0.281202	0.00353796	0.455861	-0.554233	0.635417	-0.174871
Cer(d18:1_19:0)	-0.99743	-0.852773	0.397101	1.17394	-0.605882	0.0438064	-2.30966	0.497297	0.361763	1.36937	-0.270405	0.57916	0.613725
Cer(d18:1_20:0)	-0.811611	-1.4511	-0.225698	1.28974	-0.788703	-0.056661	-1.87418	0.60177	0.107296	1.21953	0.376427	1.0061	0.607104
Cer(d18:1_22:0)	-0.0460375	-1.83174	-0.338494	1.43541	-0.318336	-0.274911	-1.84787	0.219104	0.175682	1.43387	0.232214	0.661877	0.499229
Cer(d18:1_23:0)	0.157608	-1.48357	-0.538421	1.87856	-0.775984	-0.511889	-1.67148	0.145421	0.254906	1.22323	0.153561	0.651529	0.516527
Cer(d18:1_24:0)	0.191403	-1.45385	-0.464022	1.92282	-0.792909	0.240637	-2.0209	0.549565	0.145629	0.452713	0.285517	0.235302	0.708097
Cer(d18:1_24:1)	-1.4482	-0.757725	0.312047	1.24492	-0.0877383	-0.34153	-2.18682	0.105483	0.286842	1.37021	0.608598	0.577364	0.316563
Cer(d18:2_16:0)	0.426695	-0.0823231	1.03702	0.359704	0.350274	0.745361	0.43307	-2.75327	0.273149	0.780214	-0.0999742	-1.17449	-0.295427
Cer(d18:2_18:0)	-1.42145	0.865732	1.34868	-0.099062	-1.37913	0.829761	-1.25788	0.450866	0.350196	0.775329	0.060794	-1.30127	0.777443
Cer(d18:2_20:0)	-1.65965	0.103804	1.44903	-1.01853	-1.75244	0.629059	0.170126	0.915417	0.104958	0.545041	0.312622	-0.717671	0.918234
Cer(d18:2_22:0)	-1.32717	-0.319848	0.819355	-0.650966	-2.01995	-0.142654	-0.129829	1.07265	0.48004	0.804761	1.3762	-0.688589	0.725997
Cer(d18:2_23:0)	-0.949671	-0.232048	0.0433452	-0.0455144	-1.78007	-0.10727	-0.0512017	1.67155	0.377517	0.707566	1.4342	-1.48094	0.412535
Cer(d18:2_24:0)	-0.791532	0.101565	0.236075	0.434492	-1.68258	0.545461	-0.31504	1.34734	-0.0272211	0.094408	1.57411	-1.86244	0.345359
Cer(d18:2_24:1)	-1.30192	-0.726561	1.31013	-0.447197	-0.48343	-0.556519	-0.926326	-0.23613	0.837712	2.02453	1.08398	-0.650193	0.0719236
Cer(d30:0)	1.44526	-0.51983	0.387918	2.40415	-0.126695	-0.829721	-1.0758	-0.635261	0.583321	-0.116617	-0.115648	-0.920168	-0.480905
Cer(d32:0)	1.20441	-1.13984	-0.0902487	2.0038	-0.312942	-0.866296	-1.42516	0.0397931	0.877777	-0.85061	0.801367	0.179167	-0.421224
Cer(d34:0)	0.907488	-2.27359	-0.27351	0.829621	0.593816	0.296771	-0.0760303	-1.52736	0.0189419	0.326329	1.36741	-0.579788	0.389904
Cer(d34:1)	1.21043	-1.16289	1.32149	1.21056	-1.27789	-1.24555	-0.959466	-0.917482	0.616971	0.446828	0.444922	-0.157842	0.469914
Cer(d34:3)	1.00338	-1.84193	1.35597	1.05803	-0.986215	-1.36579	-0.696279	-0.531925	0.542403	0.264948	0.567831	0.0393889	0.590186
Cer(d38:1)	0.957858	-1.54014	0.485478	1.69791	-0.495552	-0.942298	-1.59798	-0.479805	0.686213	0.239444	1.06602	-0.098037	0.0208884
Cer(d40:1)	0.254886	-2.09468	0.153713	1.66492	-0.527671	0.381643	-1.76314	0.422	-0.140716	0.775806	0.0741375	0.182197	0.616899
Cer(m18:0_16:0)	1.03008	-0.553079	1.49523	-0.277857	-1.25305	-0.775917	-2.11225	0.0988722	0.173499	0.538442	0.211757	0.326481	1.09778
Cer(t18:1_16:0)	-1.71992	-0.581055	-0.563955	-0.969435	-0.943126	-0.254371	0.396303	0.412381	0.695316	1.20154	2.00454	-0.128918	0.450696
Cer(t18:1_26:0+O)	-1.09975	-0.0613354	-1.62002	-0.526414	-1.32699	0.563263	0.723088	-0.462451	1.17983	1.8351	0.15481	0.522201	0.11867
Cer(t32:0)	1.5979	-0.253267	-0.734872	0.447643	-0.290959	-1.34563	-1.131	0.375344	1.80573	1.0209	-0.799662	-0.076937	-0.61519
Cer(t36:0)	0.74528	-0.576651	-0.904802	-0.0689845	-0.328318	-1.45958	-0.0466695	1.17283	1.83617	0.668834	0.894768	-1.27077	-0.662109
DG(12:0_18:2)	1.00973	-0.679675	1.14221	1.09098	-0.757952	-0.612653	0.369221	0.177784	-0.66715	0.0593769	1.26464	-2.19482	-0.201697
DG(14:0_18:2)	0.842635	-1.21379	0.117754	-0.247555	-0.801256	-1.44726	0.288495	0.123523	0.0939075	0.85722	1.68803	-1.42911	1.1274
DG(16:0_10:2)	-2.29838	0.464835	-0.761764	-1.81907	0.726279	0.160746	0.324209	0.425495	0.589217	0.529051	0.235474	0.907281	0.51663
DG(16:0_14:0)	-1.89783	0.102994	-1.4764	-1.3523	1.08245	-0.344075	0.410923	-0.221642	0.690125	0.737233	0.471755	0.983747	0.813025
DG(16:0_16:0)	-0.732333	0.33213	-2.76966	0.118629	0.879164	-0.232345	0.697317	-0.315678	0.718261	0.614654	-0.363947	1.10746	-0.0536551
DG(16:0_16:1)	0.625667	-0.551915	0.459012	0.608585	-1.67323	-0.615432	-0.456024	-0.313642	0.49785	2.45252	-0.165846	-0.968354	0.100806
DG(16:0_18:1)	1.26412	-1.40627	0.584586	-0.909961	-0.683397	-1.21141	0.0168649	-0.939361	0.473165	1.5069	0.83332	-0.518337	0.989789
DG(16:0_18:2)	1.13268	-1.1212	0.392978	-0.134379	-1.16976	-1.08749	-0.57622	0.175412	0.394388	0.585101	1.44748	-1.39424	1.35525
DG(16:0_18:3)	-1.90709	0.418132	-1.35059	-1.82357	0.75442	0.10608	0.369773	0.326558	0.694428	0.610166	0.259646	0.999066	0.542978
DG(16:0_20:4)	-0.596001	-0.720954	-0.0261352	-0.378953	-1.56581	-0.859762	-0.602532	1.71219	0.232569	0.210936	1.61717	-0.318759	1.29604
DG(16:1_18:1)	0.265638	-0.557957	0.526653	-0.895113	-1.5133	-0.781882	0.642199	-0.452452	0.133442	0.742436	1.93046	-1.18721	1.14708
DG(16:1_18:2)	0.420873	-0.521439	0.621565	-0.528398	-1.93448	-0.764169	0.777992	-0.0893872	-0.0630382	0.557706	1.70408	-1.25483	1.07353
DG(16:1_18:3)	0.454055	-0.332758	0.978202	0.170047	-1.77441	-0.390735	0.623625	0.20256	-0.363606	0.254956	1.45307	-2.024	0.748994
DG(18:0_18:1)	1.22561	-1.4116	0.776067	-1.12608	-0.390684	-0.883419	-0.2485	-0.285392	-0.137223	0.899352	1.04916	-1.05432	1.58703
DG(18:0_18:2)	1.08776	-1.03258	0.938378	-0.518733	-1.12108	-0.640238	-0.592584	0.384528	-0.0540502	0.294694	1.56839	-1.54218	1.2277
DG(18:0_20:4)	-0.634506	-0.91669	0.605133	-0.642319	-1.22464	-0.66986	-1.04838	1.89293	-0.288033	0.750971	1.11832	-0.139038	1.19611
DG(18:1_18:1)	1.26529	-1.06261	0.773058	-1.03556	-0.698937	-1.01278	-0.0414444	-0.908042	-0.119471	1.76186	0.811407	-0.716951	0.984176
DG(18:1_18:2)	0.652637	-0.324111	1.22309	-0.646973	-1.8607	-0.723843	0.292276	-0.150702	0.011817	0.248894	1.43482	-1.36838	1.21118
DG(18:1_20:4)	0.177176	-0.385356	-0.196583	-0.675923	-1.63834	-0.939495	-0.493833	1.17216	0.280913	0.526261	1.75162	-0.935408	1.3568
DG(18:2_18:2)	0.270531	-0.493115	0.953749	-0.661168	-1.92744	-0.916281	0.426862	0.1786	-0.253183	0.469056	1.75772	-0.945619	1.14029
DG(18:2_22:6)	0.734917	-0.843084	0.0102615	-1.04428	-2.07954	0.0490032	-0.268813	-0.0713587	0.313668	0.796855	1.11649	-0.463306	1.74919
DG(18:3_18:2)	0.48879	0.0373675	0.216802	0.423687	-0.416485	-1.82034	-2.2792	0.250008	0.617921	1.36217	0.153782	0.658422	0.30708
DG(18:4_18:2)	0.344765	-1.19082	0.0565754	0.186471	-1.32529	-1.26567	-0.85592	-0.205715	1.07894	2.08526	-0.0487829	0.822128	0.31806
DG(20:0e)	1.53155	-1.44059	-1.37622	0.928034	0.831806	-1.78174	-0.0509553	-0.185509	0.744658	-0.146799	0.464495	0.320346	0.160923
DG(20:1_18:2)	1.30121	-1.04411	0.677057	-0.213981	-1.44408	-0.548083	-0.125496	0.11096	-0.325851	0.532641	1.42443	-1.55444	1.20975
DG(20:1e)	0.969994	-1.19602	-1.39616	1.40811	0.326219	-1.19332	-1.17473	0.240044	0.254168	0.982649	-0.335384	1.2518	-0.137366
DG(20:3_18:2)	1.05148	-0.693667	0.53052	-1.52158	-1.16358	-0.222666	-0.305696	-0.644678	-0.15763	1.81372	0.871603	-0.709537	1.15171
DG(20:5_18:2)	0.303067	0.241561	0.898478	0.299982	-2.1635	-0.0121152	0.349061	0.470935	-0.299683	-0.48296	1.26988	-1.78082	0.906121
DG(22:0e)	1.83652	-0.949234	-1.36343	1.75566	0.684956	-0.680406	-0.730738	0.658765	0.0310838	-0.821356	0.0802245	-0.446929	-0.0551153
DG(22:1e)	1.30765	-1.0851	-1.55584	1.91796	0.293295	-0.586819	-0.824355	0.803758	0.104739	-0.987518	0.409604	-0.102386	0.305021
DG(22:2e)	1.3587	-1.37607	-1.63312	2.05878	0.720914	-0.482414	-0.448475	-0.173806	0.231301	-0.119689	0.211238	0.141077	-0.488443
DG(22:5_18:2)	0.623345	-0.868299	0.0178728	-0.422864	-1.84578	-0.453971	0.0284075	0.203661	0.233505	0.0457982	1.62474	-1.00667	1.82025
DG(23:0)	0.711756	0.49004	-0.989271	0.721388	0.401102	0.312194	0.880156	0.323047	0.419386	-1.98797	0.432947	-2.04719	0.332412
DG(23:1)	1.93089	-0.554893	0.334803	1.47346	-0.584117	-1.28639	0.67129	-0.120289	0.714455	0.0893997	-0.86733	-0.496591	-1.30468
DG(24:1)	-1.8164	0.434803	-1.7004	-1.62673	0.784613	0.165078	0.343948	0.380063	0.652477	0.600341	0.271364	0.938883	0.571959
DG(24:1e)	1.55968	-0.360408	-0.466996	2.47107	0.584484	-0.400591	-0.254991	0.10509	-0.934833	-0.77983	-0.0782349	-0.679216	-0.765227
DG(24:2)	-2.79141	0.469564	-1.06152	-0.748756	0.840124	0.255502	0.42455	0.282467	0.510458	0.420448	0.165441	0.764728	0.46841
DG(24:2e)	0.486066	0.61565	-0.704487	0.982185	1.90413	-0.371316	1.12665	-1.22411	-0.600972	-0.080192	-0.528699	0.0511699	-1.65608
DG(25:1)	1.64599	0.557385	0.740758	0.142656	-0.25207	-2.63446	0.214308	0.475552	0.386562	-0.150214	-0.158161	0.000176046	-0.96848
DG(25:2)	2.37871	-0.439584	0.178613	0.986896	0.103266	-1.17247	0.999648	-0.330005	0.294631	-0.432177	-0.62686	-0.747324	-1.19334
DG(26:0e)	0.16817	0.284981	-0.184834	1.33573	1.62993	-0.456485	1.36452	-1.11833	-0.96643	0.256513	-0.775205	0.0401207	-1.57868
DG(26:1)	-1.42424	0.288821	-1.64308	-1.55146	1.25562	-0.266544	0.0980408	0.208238	0.764613	0.725983	-0.31263	1.20018	0.656459
DG(26:1e)	0.498259	0.116975	-0.233301	1.36284	1.92772	-0.634221	0.673635	-0.913771	-0.988662	0.624261	-1.19831	0.0353339	-1.27076
DG(26:2e)	-0.854611	0.893447	0.382474	0.624849	1.44827	0.214552	1.24324	-0.920965	-0.30369	-0.142056	-0.586993	0.213857	-2.21238
DG(26:4e)	1.45063	-0.61208	-0.748062	2.58889	0.553454	-0.207767	-0.427871	0.0585089	-0.921815	-0.574466	-0.144803	-0.44544	-0.569181
DG(27:4)	2.35263	-0.82562	0.272693	0.689107	-0.277254	-1.19468	0.402307	-0.553193	-0.113514	1.30733	-0.860484	-0.398867	-0.800447
DG(28:0e)	0.867908	0.291199	-0.0924107	0.948688	1.92239	-0.88079	0.913611	-1.39012	-0.55425	0.140638	-0.567091	-0.0627686	-1.53701
DG(28:1e)	0.152353	0.444398	0.174592	1.25229	1.41447	-0.203518	1.17263	-1.12571	-0.956812	0.468096	-0.962688	0.0230767	-1.85317
DG(28:2e)	0.667414	-0.313236	-0.260734	1.08027	1.96478	-0.495937	0.769635	-1.17248	-0.482787	0.478402	-0.929845	0.339584	-1.64506
DG(28:3e)	0.514657	0.156303	-0.274628	0.915566	1.90191	-0.282569	0.946103	-1.96621	-0.441175	0.393613	-0.523503	-0.0307817	-1.30928
DG(30:2e)	1.83728	-0.740889	-0.316756	1.21918	0.657093	-0.773698	-0.101681	-0.119496	-0.149831	1.38954	-1.28701	-0.295971	-1.31776
DG(31:0e)	1.91397	0.50662	1.22929	0.831355	-0.185647	-0.623095	0.86982	-1.45809	0.0460736	-0.993216	-0.616644	-0.605808	-0.914634
DG(31:1e)	1.97312	0.540582	1.23543	0.997452	-0.288365	-0.899374	0.466118	-1.12965	-0.531278	0.230868	-1.30898	-0.516158	-0.769769
DG(31:2e)	1.83762	-0.0368269	1.03204	1.3741	0.0395134	-0.831386	0.420191	-1.26773	-0.826087	0.410505	-1.39475	-0.145041	-0.612157
DG(32:0e)	2.66087	0.240241	-0.416808	1.19923	-0.558913	-1.0887	0.27657	-0.701956	0.338349	-0.367351	-0.627454	-0.270817	-0.683259
DG(32:1e)	1.9992	0.49199	0.266515	1.34552	-0.769864	-1.18325	0.767041	-0.810823	0.302653	-0.321012	-0.91371	0.0918911	-1.26616
DG(32:2e)	1.42028	0.476513	0.332187	1.38575	-1.37181	-1.01095	0.795532	-0.787667	0.0604266	0.413856	-0.981665	0.673262	-1.40572
DG(32:3e)	1.89222	0.0573968	-0.336081	1.73718	-0.159524	-1.11753	0.800047	-1.27736	0.34987	-0.125451	-0.52229	-0.156567	-1.14191
DG(33:0e)	2.15973	0.55385	1.00403	1.27844	-0.835544	-1.45849	-0.305343	-0.547516	0.199166	-0.45686	-0.399362	-0.438551	-0.753546
DG(33:1e)	2.3007	0.592916	1.28854	0.677006	-0.376905	-1.06264	0.342326	-0.735811	-0.0834209	-0.709146	-0.897314	-0.890473	-0.445784
DG(33:2e)	1.88725	0.550144	1.30129	0.863085	-0.759165	-0.458522	0.973498	-1.26628	-0.536058	-0.204017	-0.593196	-0.620718	-1.13731
DG(33:3e)	1.91397	0.50662	1.22929	0.831355	-0.185647	-0.623095	0.86982	-1.45809	0.0460736	-0.993216	-0.616644	-0.605808	-0.914634
DG(34:0e)	2.54195	-0.319542	0.530239	1.02986	-0.75137	-1.36654	-0.921192	-0.404995	0.470356	-0.260813	-0.53779	0.18397	-0.194129
DG(34:1e)	2.84639	0.163067	0.37543	0.423804	-0.942637	-1.07215	0.313859	-0.626798	0.043253	-0.193126	-0.774035	-0.616175	0.0591172
DG(34:2e)	1.9038	0.605404	0.925888	0.80189	-1.25926	-1.39289	0.560615	-0.465403	0.47918	-0.381611	-0.957242	0.231655	-1.05203
DG(34:3e)	2.68661	0.218327	-0.372552	1.20328	-0.576612	-0.986178	0.28423	-0.66101	0.317146	-0.416482	-0.643761	-0.323782	-0.729212
DG(34:4e)	1.9969	0.431425	0.25559	1.3911	-0.785945	-1.1745	0.733807	-0.827108	0.291908	-0.308965	-0.905263	0.158359	-1.2573
DG(34:5e)	1.42028	0.476513	0.332187	1.38575	-1.37181	-1.01095	0.795532	-0.787667	0.0604266	0.413856	-0.981665	0.673262	-1.40572
DG(35:1e)	1.95481	-2.2286	-0.0374418	1.45524	-0.220328	-0.687451	0.371465	-0.408855	0.17498	-0.0954612	0.224352	-0.0929322	-0.409785
DG(35:2e)	2.43073	-0.00996495	0.59344	1.2987	-0.289578	-1.24432	0.615004	-0.700427	-0.450341	-0.347852	-0.626055	-0.757754	-0.511579
DG(35:3e)	2.15973	0.55385	1.00403	1.27844	-0.835544	-1.45849	-0.305343	-0.547516	0.199166	-0.45686	-0.399362	-0.438551	-0.753546
DG(36:1e)	2.3159	-0.646142	-0.287204	1.7062	-1.06969	-1.07149	-0.155346	-0.60351	-0.0424566	0.549618	-0.333533	-0.00220149	-0.36014
DG(36:2e)	2.46085	-0.490175	-0.278574	1.13954	-0.844981	-1.74183	0.179376	-0.1788	0.0910849	0.32989	-0.595406	0.108664	-0.179643
DG(36:3e)	2.68999	-0.271481	0.46341	1.02819	-0.825978	-0.924248	-0.289296	-0.709954	0.507412	-0.506032	-0.767047	0.0414966	-0.436466
DG(36:4e)	2.52924	0.386001	0.0878827	0.755999	-1.31755	-0.968095	-0.019318	0.202961	0.690897	-0.519406	-0.164786	-0.859911	-0.803917
DG(36:5e)	1.8428	0.577848	0.938383	0.936369	-0.952391	-1.19874	0.768602	-0.653006	0.415039	-0.532797	-1.08741	0.164341	-1.21904
DG(36:7e)	1.5838	0.0157248	0.656198	1.02087	-0.748675	-1.65539	0.200336	-0.948088	0.89897	0.837758	-1.14616	0.233598	-0.948945
DG(38:2e)	2.38852	-0.858813	-1.00839	1.54301	-0.341988	-0.974751	-0.688896	0.0343052	-0.310104	0.338839	0.17419	0.259315	-0.555233
DG(38:3e)	2.60104	-1.29164	-0.928785	0.605645	-0.698475	-1.14854	-0.169385	0.159062	0.131976	0.327338	0.524656	-0.243019	0.130132
DG(38:4e)	2.31688	-0.687291	-0.323248	1.69851	-1.11686	-1.11869	-0.175576	-0.230439	-0.0750201	0.525475	-0.370236	-0.0341924	-0.4093
DG(38:5e)	2.2963	-0.527063	-1.4843	0.557168	-0.705377	-0.423257	-1.15243	-0.274075	1.06104	0.157099	-0.447118	0.295506	0.646509
DG(38:8e)	1.52693	0.398367	-0.798205	0.934007	-0.897345	-1.05153	-1.38093	-0.701283	1.06781	0.524011	-0.720548	1.30862	-0.209918
DG(40:1e)	2.27981	-1.00641	-1.14645	1.07341	-1.15455	-0.98064	0.522832	-0.163259	-0.204041	0.542295	0.518179	-0.346346	0.0651608
DG(40:2e)	2.48506	-1.16945	-0.665158	0.565103	-1.07088	-1.32599	0.449268	-0.284333	-0.102377	0.328306	0.610707	0.0895997	0.0901494
DG(40:3e)	2.53755	-1.71102	-0.817528	0.850709	-0.671669	-0.628547	0.138486	-0.0957649	-0.211221	0.421264	0.359413	-0.103805	-0.0678699
DG(6:0_10:4)	1.49304	0.866895	0.446617	0.484353	0.598116	-0.129624	1.07629	-0.0244255	-1.1458	-0.636972	-0.620716	-2.21611	-0.191664
Hex1Cer(d18:1_16:0)	-0.461686	0.421018	2.505	0.612348	-1.7087	0.71069	-0.0547402	-0.782108	-0.302723	0.0703677	-0.662995	0.229227	-0.5757
Hex1Cer(d38:1)	1.38977	-1.82298	1.07701	1.43046	-0.233474	-1.02375	-1.08121	-0.751427	-0.0368758	0.180424	-0.158532	0.752761	0.277836
Hex1Cer(m21:0_18:1)	-0.137787	-0.645436	-0.6458	0.944059	-1.47487	0.394196	-1.25181	2.37212	-0.101482	0.408881	-0.472312	0.0360971	0.574141
Hex1Cer(m22:0_18:1)	-0.763378	-1.12687	-0.955014	0.597404	-0.585754	-0.0684325	-1.04338	2.30661	0.163543	0.956957	-0.620547	0.299708	0.839149
LPC(16:0)	0.465498	0.47983	1.72744	0.960175	0.0859812	0.145847	0.278496	0.708995	-1.46618	-0.950557	0.16906	-1.83354	-0.771052
LPC(18:0)	0.559265	0.146055	-1.6304	1.45289	0.448489	0.796769	0.372615	0.683108	-1.24415	-0.279132	0.525715	-1.88424	0.0530101
LPC(18:1)	0.368264	0.614066	1.01501	0.923368	0.289335	0.728533	0.940182	0.109241	-1.93378	-1.04508	-0.00535697	-1.79398	-0.209798
LPC(18:2)	0.136338	0.147175	0.879669	1.08675	0.10831	0.694832	0.540032	0.366683	-2.27854	-0.814677	0.787879	-1.61447	-0.0399755
LPC(20:4)	0.261165	0.721957	1.4987	-0.438744	0.251515	0.578753	1.03528	0.0758938	-2.23089	-0.965742	0.329057	-1.21216	0.0952231
LPE(18:0)	-0.834261	-0.357348	1.40671	1.09929	-0.805979	1.39382	-1.58357	0.0653408	-1.33315	0.417238	0.112871	-0.435776	0.854822
LPE(18:1)	-0.916739	0.211876	0.538448	0.452864	0.634098	1.56779	0.609221	-0.467659	-2.24994	0.481823	0.253004	-1.32875	0.213973
LPE(22:6)	-0.533366	1.23521	1.16248	1.10481	0.21928	0.780436	0.656524	-0.740026	-2.15184	-0.774626	-0.0678466	-0.863818	-0.0272303
MG(18:3)	-1.99253	0.402929	-2.15039	-0.792921	0.633846	0.218771	0.411032	0.269786	0.580056	0.75038	0.330125	0.765316	0.573594
PC(16:0_16:0)	0.0506307	-0.481282	2.40808	0.659203	-0.523729	0.283565	-1.17691	0.0440737	-0.494497	0.464813	0.464146	-1.76361	0.0655234
PC(16:0_18:1)	0.313597	0.23678	1.22158	0.532074	0.0692796	0.613947	0.278712	0.0593493	-3.0673	-0.125358	0.144595	-0.387531	0.110272
PC(16:0_18:2)	0.808505	-0.546492	1.8635	1.39192	-0.709848	0.800049	0.204516	-0.251258	-1.01138	-0.414129	-0.0702373	-1.75954	-0.305596
PC(16:0_20:4)	-0.968268	0.645866	2.52324	0.287237	0.0743961	0.452678	0.256501	-0.496328	-1.69262	-0.673937	-0.426563	-0.284563	0.302362
PC(16:0_20:5)	0.808505	-0.546492	1.8635	1.39192	-0.709848	0.800049	0.204516	-0.251258	-1.01138	-0.414129	-0.0702373	-1.75954	-0.305596
PC(16:0_22:6)	-0.273658	-0.235583	2.166	1.3649	-0.0328016	1.1748	-0.177548	-0.347475	-1.42544	-0.491981	-0.2013	-1.15499	-0.364919
PC(17:0_18:2)	-0.256631	-0.12755	1.99346	0.628575	-0.399893	1.21536	0.386543	-0.470834	-0.86947	-1.1852	0.0686544	-1.69405	0.711039
PC(18:0_18:1)	-0.573333	0.00285595	1.72125	-0.805181	0.19277	0.222993	0.594623	-0.00120797	-2.40366	-0.159365	-0.509415	1.06148	0.65619
PC(18:0_18:2)	-0.0304531	-0.988175	2.191	0.618877	-0.751285	0.966031	-0.0143507	-0.437486	-1.29693	-1.27302	-0.182028	0.379009	0.818806
PC(18:0_20:4)	-0.148127	0.290752	2.72032	0.495863	-0.347185	0.209447	0.674303	-1.00655	-0.9793	-0.658892	-1.03438	0.145618	-0.361872
PC(18:1_18:2)	0.280152	-0.614833	2.26496	0.336963	-0.967412	-1.25202	0.765418	-0.701616	-0.924397	0.825673	-0.27717	-0.59941	0.863699
PC(18:1_20:4)	0.154863	0.803905	-1.45236	0.553088	0.401758	0.874073	0.768712	0.363697	-2.11756	0.152962	-1.49071	0.337936	0.649635
PC(32:1)	-0.0647762	-0.187317	1.8789	0.407822	-0.54114	0.810324	0.648639	-1.1784	-1.41538	1.4681	-0.322686	-0.988077	-0.516008
PC(34:2)	0.57074	-1.13235	0.927533	0.690489	-0.104535	0.509608	0.25096	0.134431	-0.0162618	0.53506	0.196674	-2.8773	0.31495
PC(35:2)	0.626136	-0.670128	1.60306	0.5431	-0.542501	0.601054	0.18071	-0.799353	-0.841933	1.83324	-0.912527	-1.42321	-0.197655
PC(38:6)	0.0386676	0.256164	1.80499	1.52651	0.119453	1.0465	-0.0174637	-0.771953	-1.73803	-0.904299	-0.638633	-0.617925	-0.103976
PC(40:7)	0.0334184	0.253912	1.61669	1.63587	-0.489658	0.716485	0.191764	-0.359886	-1.43176	-0.579551	-1.05114	-1.29052	0.754391
PE(16:0_16:1)	0.757826	0.35228	1.06902	0.87947	-0.423467	0.0488475	0.623473	-0.209564	-1.47983	0.443245	0.612757	-2.44017	-0.233882
PE(16:0_18:1)	-0.171909	0.571966	1.736	-0.0099579	0.444622	1.04166	1.35238	-1.02487	-1.71722	-0.517248	-0.653046	-0.894213	-0.158163
PE(16:0_18:2)	-0.23266	0.139243	1.23866	-0.22961	0.143032	1.548	1.14096	-0.738977	-2.21309	0.384484	-0.0931724	-1.00708	-0.0797878
PE(16:0_20:4)	-0.184028	0.558782	1.68374	-0.0218793	0.439401	1.19852	1.32503	-1.03702	-1.66604	-0.711717	-0.529746	-0.872744	-0.182291
PE(16:0_22:6)	-0.672982	0.985395	1.18415	-0.150992	0.726538	1.19705	1.31959	-0.341068	-1.94384	-0.952229	-0.604837	-0.410358	-0.336425
PE(16:1_18:1)	-1.14302	0.606452	-1.22723	-0.098515	0.802982	1.50568	1.45856	0.346277	-0.277777	0.394636	-0.0628059	-1.76779	-0.537445
PE(16:1_18:2)	-0.477255	-0.0524537	-0.212593	0.0247681	0.860101	1.43987	1.08503	-0.673641	-2.10517	0.990637	0.443203	-1.29195	-0.0305413
PE(16:1_20:4)	-0.619743	0.300744	-0.160522	0.0656441	1.04793	1.43831	1.46211	-0.751277	-2.09679	0.499833	-0.0989401	-0.978992	-0.108302
PE(16:1_22:6)	-0.464329	0.192601	-0.83202	0.656171	1.68156	1.21693	0.790958	-0.442998	-2.10356	0.468257	-0.217988	-0.89423	-0.0513561
PE(16:1e_22:6)	-1.27458	1.4219	0.899736	-1.16902	0.341074	1.19922	1.16283	0.0220374	-1.31855	-1.21985	-0.118664	-0.0919986	0.145853
PE(17:0_18:2)	-0.213934	0.135824	1.89822	-0.283951	0.107187	1.56116	0.910388	-0.591525	-1.4761	0.4445	-0.61752	-1.17198	-0.702275
PE(18:0_16:0)	0.414661	-1.44675	0.561048	0.698481	-1.38848	0.212089	-2.11309	0.24827	0.834192	1.07991	0.324559	-0.0996914	0.674791
PE(18:0_18:1)	0.0793678	-0.341644	1.61462	-0.608983	0.707527	0.775914	1.04735	-0.910976	-1.79824	0.871485	-1.35178	0.108683	-0.193327
PE(18:0_18:2)	-0.480411	-0.267309	1.9047	-0.0593116	0.0198693	1.66684	0.580974	-0.195278	-2.10699	-0.525767	-0.352097	-0.258427	0.0732104
PE(18:0_20:3)	-1.05683	0.161278	1.48171	-0.97147	1.06815	1.32143	-0.0141299	0.212533	-2.07151	-0.625691	0.0763713	0.278005	0.140153
PE(18:0_20:4)	-0.0563058	-0.322769	1.48924	-0.746645	0.733614	0.825136	1.06729	-0.746155	-1.78476	0.922409	-1.43602	0.25394	-0.198976
PE(18:0_20:5)	-0.392312	-0.193954	0.216835	-0.281024	1.35421	1.46876	0.800278	-0.146616	-2.2039	-0.573734	-1.00199	0.0382283	0.915213
PE(18:0_22:6)	-0.671393	0.762025	1.35223	-0.176749	0.764628	1.36269	0.797767	-0.459747	-2.12838	-0.975003	-0.58038	-0.0438172	-0.00387652
PE(18:0e)	-0.692991	-0.819331	1.45431	0.837	-0.399435	0.959925	-1.92766	-0.500054	-0.965312	1.30877	-0.0343702	0.254397	0.524749
PE(18:1_18:1)	-0.226274	0.922988	1.84584	-0.706197	-0.0381277	1.12124	0.554504	-0.599445	-1.2978	1.03599	-0.851882	-1.22107	-0.539779
PE(18:1_18:2)	-0.00410758	-0.100336	1.18095	-0.189305	0.506469	1.18181	1.03664	-1.08458	-2.04263	1.10353	-0.253089	-1.06107	-0.274295
PE(18:1_20:4)	-0.330445	0.705289	1.18318	0.20544	0.435318	1.32727	1.29535	-1.02372	-2.10213	-0.364785	-0.231047	-0.728873	-0.370845
PE(18:1_22:6)	0.189466	0.0979911	1.31322	0.0805153	1.15334	0.993458	1.10977	-0.882895	-2.06205	-0.0373067	-0.385852	-1.14605	-0.423614
PE(18:2_18:2)	-0.652416	0.74063	1.44104	-0.187579	-0.0344216	1.24819	1.37324	-0.99054	-2.01013	-0.124295	-0.429781	-0.484649	0.110713
PE(18:2_22:6)	-0.651224	0.967297	0.72689	-0.193464	0.758373	1.43139	1.10549	-0.384533	-2.33173	-0.425185	-0.394013	-0.551455	-0.0578401
PE(21:4)	0.553436	0.993939	2.13113	0.927095	-0.106024	0.288168	0.415541	-0.45282	-1.24761	-0.69191	-0.608569	-1.13071	-1.07166
PG(18:3e)	2.08861	-0.284953	1.01561	0.708067	-0.050326	-0.480581	0.113793	0.411294	-0.905489	-0.076915	-0.567105	-2.10766	0.135647
PI(16:0_20:4)	0.599907	0.405277	1.63832	1.30973	-0.261833	1.11938	0.281538	-0.852562	-1.48333	-1.12889	-0.269905	-1.16851	-0.189119
PI(18:0_18:1)	0.813938	0.122701	1.8693	1.32561	-0.584683	1.03799	-0.121118	-0.773357	-1.45771	-1.00097	-0.20943	-0.926858	-0.0954029
PI(18:0_20:4)	0.684073	0.229826	1.94574	1.24088	-0.477564	1.03686	-0.145612	-0.687498	-1.45331	-1.12733	-0.26871	-0.948962	-0.028394
PI(18:1_18:1)	0.635257	0.366561	1.2787	1.24387	-0.294476	1.18973	0.657781	-0.733707	-1.88007	-1.22385	-0.128311	-0.820274	-0.291214
PI(18:1_20:4)	0.864495	0.342449	1.33554	1.35499	-0.173518	1.05835	0.437228	-0.57897	-1.59675	-1.01909	-0.267907	-1.44232	-0.314487
PS(18:0_22:6)	-0.308368	-0.182961	1.36454	0.819935	-0.936631	-0.449852	-1.03836	1.19031	-0.0800215	-2.13589	0.371801	0.473637	0.911861
PS(18:1_22:6)	-0.00111502	0.817037	1.04065	-0.416044	0.831085	0.914299	1.54677	-0.879888	-1.95692	0.0232081	-0.435617	-1.10428	-0.379183
PS(18:2_20:4)	-0.198357	1.14184	0.757662	-0.328317	0.411482	1.7261	1.50287	-0.67079	-1.18101	-1.0164	-1.02191	-0.475653	-0.647518
SM(d33:1)	0.538089	-0.0305203	2.32194	0.657476	-0.312156	0.941222	0.191977	-0.919411	-1.38369	0.234187	-0.459924	-1.2478	-0.531387
SM(d34:1)	1.49886	-0.137769	1.88637	0.28745	-0.711022	0.725527	0.78472	-0.471365	-1.21996	-0.386679	-0.440095	-1.51752	-0.298521
SM(d34:2)	0.405331	0.433193	2.25697	-0.146999	-0.524254	0.851392	0.77284	-0.342855	-1.22904	-0.392777	-0.0771717	-1.75628	-0.250351
SM(d37:1)	0.850639	-0.888535	1.84998	1.14083	-1.4188	0.978744	-0.129013	-1.12879	-0.697377	0.222169	-0.471222	-0.744182	0.435563
SM(d38:2)	-0.727526	-0.0165775	2.29136	-0.240019	-1.16295	1.26607	0.768065	-0.266734	-0.262406	-0.161666	0.157899	-1.55496	-0.0905645
SM(d40:1)	-1.71186	0.00789614	0.882317	0.690144	0.287328	0.629156	0.0830025	0.300969	-0.00372355	0.718234	0.268024	-2.54827	0.396781
SPH(d15:0)	1.18922	0.846278	0.74363	0.87926	0.59474	0.470456	0.829161	0.238597	-1.30366	-1.39292	-0.586518	-1.47162	-1.03663
SPH(d16:1)	1.21002	0.781537	0.889811	0.949512	0.510814	0.369234	0.882991	0.154111	-1.3759	-1.3324	-0.633769	-1.38556	-1.0204
TG(10:0_10:0_12:0)	-1.30343	0.8637	0.571823	0.619269	1.60542	-0.12089	1.03017	-1.15009	-0.377151	-0.0449617	-0.143699	0.343464	-1.89362
TG(10:0_18:2_18:2)	0.900659	0.11929	0.361441	0.938468	1.66727	-0.173864	1.39092	-0.555753	-1.30864	-0.528434	-0.874352	-0.479912	-1.45709
TG(11:0_12:3_18:2)	-0.193374	1.10357	-0.458532	1.70848	-0.618441	0.140218	-1.54318	0.591954	0.288411	0.0588042	-1.69762	1.12259	-0.502879
TG(12:0_14:0_18:2)	0.153196	0.281438	-0.342811	1.23965	1.88734	-0.107289	1.10275	-1.21204	-0.826126	0.317235	-0.842779	-0.0739965	-1.57656
TG(12:1e_6:0_18:4)	1.83646	-0.595055	0.368861	0.150023	-1.35256	-0.838182	-0.31676	0.36031	0.31918	0.0549284	1.10776	-1.85537	0.760402
TG(12:1e_6:0_20:4)	0.209267	-0.358578	-0.168023	-0.651889	-1.6234	-0.917951	-0.614616	0.837084	0.313983	0.561648	1.79858	-0.913825	1.52772
TG(12:1e_6:0_6:0)	-1.73961	0.502932	-1.58707	-1.6132	0.78347	-0.267785	0.33427	0.384809	0.667995	0.52379	0.144838	1.22651	0.639045
TG(15:0_16:0_16:0)	1.80045	0.671195	0.735239	1.34544	-0.667296	0.0678938	0.299224	0.13331	0.0442253	-1.54548	-0.934127	-0.631935	-1.31813
TG(15:0_18:1_18:2)	1.75527	0.366841	1.12472	1.25342	-0.418945	-0.62765	0.880213	-1.18788	-0.412535	-0.104664	-0.729311	-0.368328	-1.53115
TG(15:0_6:0_18:2)	1.0904	-0.031928	0.00258807	2.0576	0.906794	0.0141849	-1.26933	0.741068	0.032611	-0.582461	-1.43265	-0.890764	-0.638109
TG(16:0_16:0_16:0)	1.5967	0.652311	0.473217	0.932121	-0.253111	0.276035	0.98467	-0.0795726	-0.235275	-1.97895	-0.88463	-0.0483885	-1.43513
TG(16:0_16:0_16:1)	-0.0690301	0.431315	0.02032	0.270757	-1.42367	-0.0106645	0.128785	-0.115212	1.54083	-2.11689	-0.391257	1.63076	0.103962
TG(16:0_16:0_18:1)	2.30669	0.241212	0.319942	1.32347	0.0435332	-1.44153	0.110809	-0.627834	0.404909	-0.555369	-0.9792	-0.263371	-0.883254
TG(16:0_17:0_18:1)	2.41136	0.0499212	0.872588	1.11433	-0.592426	-0.777444	-0.257215	-0.93956	0.509647	-0.12638	-0.599165	-0.476844	-1.18882
TG(16:0_17:0_18:2)	1.65753	0.54918	0.846418	1.37335	0.177273	-0.733582	-0.100122	-0.335104	0.532527	-0.231704	-0.95448	-1.9105	-0.870788
TG(16:0_18:1_18:1)	2.28517	0.130272	0.689982	1.28968	-0.843963	-1.0948	0.0849942	-0.572252	0.473276	-0.266786	-1.04933	-0.147386	-0.978856
TG(16:0_18:1_18:2)	-0.0313719	0.62812	0.478002	0.0499443	-1.21591	-0.707484	-0.16632	-0.564717	-0.0609416	2.799	-0.900006	0.265554	-0.573863
TG(16:0_18:1_18:3)	1.64635	0.310158	0.456313	1.60603	-0.267534	-1.75161	-0.134208	-0.0853088	0.342212	0.124801	-0.916675	0.166203	-1.49672
TG(16:0_18:1_22:5)	2.55738	0.0535403	0.133764	0.957637	-1.02789	-0.748527	-0.0594549	-0.736323	0.851358	-0.538739	-0.538677	0.116096	-1.02017
TG(16:0_18:1_22:6)	2.20515	-0.0815895	-1.0069	0.840653	-0.816084	-0.659735	-1.09904	-0.300728	1.11306	-0.358639	-0.895853	0.156371	0.903323
TG(16:0_18:2_20:4)	1.78241	0.19392	0.813784	0.970796	-1.20713	-1.29796	0.329526	-0.706148	0.245378	0.661533	-1.37084	0.488193	-0.903469
TG(16:0_18:2_22:6)	1.69157	-0.312372	-1.07154	1.11952	-0.669473	-0.700979	-1.03043	-0.218783	1.38861	-0.00245979	-1.38586	0.472097	0.720093
TG(16:0_6:0_10:1)	-1.5043	0.443105	-1.56597	-2.09411	0.655662	0.240808	0.457125	0.417583	0.657877	0.576169	0.36273	0.776326	0.576996
TG(16:0_6:0_18:1)	1.39914	-1.23052	-1.68822	1.49179	0.862758	-0.410916	-1.03518	0.607731	0.378502	-0.698357	0.210008	-0.400041	0.513304
TG(16:0_8:0_10:0)	-1.65324	0.347763	-1.36324	-1.80308	0.750767	-0.341627	0.160521	0.279642	0.821543	0.936733	0.103324	1.14366	0.617235
TG(16:0e_18:1_18:1)	1.94594	0.769197	1.48529	-0.258259	-1.68764	0.0799252	0.698515	-0.87703	-0.235811	-0.739408	-0.695703	-0.113439	-0.371579
TG(16:0e_18:1_18:2)	0.968805	1.33749	1.04243	0.0913531	-1.48949	0.823019	1.06694	-0.772887	-0.286367	-0.0528904	-1.2839	-0.101998	-1.34249
TG(16:1_12:0_18:2)	0.475359	0.0992751	-0.114414	1.67744	1.38267	-0.42438	1.02645	-1.17687	-1.00963	0.7207	-0.856602	-0.392907	-1.40708
TG(16:1_14:1_18:2)	0.65464	0.38497	0.125694	1.36262	1.04936	-0.367452	1.21867	-0.999636	-1.03453	0.541672	-1.20723	0.00588476	-1.73465
TG(16:1_16:1_18:2)	1.18492	-0.438177	0.540491	1.04612	-0.2411	0.0586643	0.598313	-2.62373	-0.975765	0.721815	-0.120321	0.436932	-0.188163
TG(16:1_17:1_18:2)	1.63951	0.0506826	0.895117	1.21912	-0.546867	-0.894265	0.517856	-0.986943	-0.14458	0.869441	-1.07667	0.11067	-1.65307
TG(16:1_18:1_18:1)	2.19762	0.422152	0.536813	1.20125	-0.993206	-1.02698	0.610553	-0.789337	0.139402	-0.167425	-1.11063	-0.0503596	-0.969846
TG(16:1_18:2_18:2)	-0.158332	1.12162	1.27198	1.57267	-1.54538	0.49832	-0.328937	-1.35695	-0.811716	-0.709228	0.454311	-0.583538	0.575182
TG(16:1_18:2_18:3)	1.25841	0.892635	0.889647	1.16247	-1.2263	-0.807979	1.05066	-1.11895	-0.823225	0.649343	-0.103051	-0.602469	-1.22119
TG(16:1_6:0_18:2)	0.425094	-0.755558	-1.77863	2.26096	0.0133192	-0.536333	0.226825	0.82155	-0.00726014	-1.22497	0.150391	-0.218206	0.622825
TG(16:1_6:0_6:0)	-0.657382	-0.254271	-1.82297	0.464016	0.763917	-1.66827	-0.563635	0.097312	1.32811	-0.136115	0.670158	1.3674	0.411726
TG(18:0_16:0_18:1)	2.654	-0.0554044	0.50087	0.919075	0.0494552	-1.35972	-0.498055	-0.644917	0.491193	-0.413659	-0.584521	-0.410099	-0.648218
TG(18:0_18:0_18:1)	2.71897	-0.998832	0.160832	0.404868	-0.169666	-1.32114	-0.767828	0.285472	0.614621	0.0637868	-0.0344002	-0.737051	-0.219629
TG(18:0_18:1_18:1)	2.68654	-0.449236	0.579099	0.711025	-0.571704	-1.43953	-0.32801	0.275441	0.407501	-0.23509	-0.640558	-0.374994	-0.620481
TG(18:0_18:1_20:1)	2.71685	-1.25663	-0.766023	0.618005	-0.868173	-0.915325	-0.316653	0.0357126	0.265374	0.326889	0.349962	-0.268192	0.0782053
TG(18:1_18:1_18:1)	2.05577	0.725046	0.428825	-0.96578	-0.405079	-2.01679	0.94611	-0.336807	0.611018	-0.0994501	-0.192268	-0.0674591	-0.683138
TG(18:1_18:1_18:2)	2.2549	0.246339	0.882697	0.873391	-0.573093	-1.01527	-0.0179255	-0.601891	-0.127094	0.535814	-1.39535	0.0917537	-1.15427
TG(18:1_18:1_20:3)	2.53707	-0.355024	-0.295663	1.21604	-1.13423	-1.22089	-0.323416	-0.365342	0.514661	0.0864841	-0.720554	0.207284	-0.146422
TG(18:1_18:1_22:0)	2.40671	-0.859221	-0.551419	-1.45531	-0.744258	-0.704267	-0.210188	-0.329126	0.0412964	0.801929	0.564057	0.10664	0.933156
TG(18:1_18:1_22:5)	2.55375	-0.575871	-1.00761	0.521947	-1.00291	-0.890055	-0.620989	-0.357371	0.698202	0.382191	-0.664598	0.416652	0.546658
TG(18:1_18:2_18:2)	1.57543	0.253488	0.838356	0.806497	-0.572184	-0.446689	0.573428	-2.54714	0.224574	-0.00926946	-0.640382	0.355764	-0.411867
TG(18:1_18:2_18:3)	1.96361	0.0213857	0.971674	0.866512	-1.21921	-0.347787	0.916728	-0.686076	-0.165371	0.0617424	-1.30106	0.240217	-1.32236
TG(18:1_18:2_20:5)	0.841836	0.168282	0.13379	0.096169	-0.262024	-0.0918242	-0.108445	0.315534	0.495484	0.3992	-3.15109	0.717208	0.445882
TG(18:1_18:2_22:6)	1.97544	0.266387	-0.503993	0.408882	-1.42989	-0.309721	-0.0918193	-0.645285	1.2362	-0.974853	-1.26539	0.479137	0.854893
TG(18:1_18:2_23:0)	1.49264	-0.0556321	-1.37682	0.849626	0.368905	0.431386	-1.67906	0.733011	-1.04961	-0.894318	0.887372	-0.462436	0.754937
TG(18:1_18:2_23:1)	2.48576	-1.05591	-0.649546	1.05329	-1.06011	-1.13059	-0.0840746	-0.00842122	-0.256503	0.475167	0.628335	-0.208205	-0.189197
TG(18:1_18:2_24:0)	2.37102	-0.526043	-1.8855	-0.663943	-0.404883	-0.535598	0.134281	0.278176	0.208403	0.676001	0.756508	0.244819	-0.653246
TG(18:1_18:2_24:1)	2.52164	-0.945813	-0.823644	0.932164	-1.22824	-1.10995	0.0457308	0.0375777	-0.0127061	0.329789	0.546844	-0.0999715	-0.193413
TG(18:1e_16:0_16:0)	2.25548	0.70417	1.43386	0.0980909	-1.35468	-0.250145	0.345631	-0.669893	0.0865997	-0.378714	-0.703003	-0.706449	-0.860949
TG(18:2_18:2_21:0)	2.25587	-0.99873	-0.935168	1.51856	-0.889156	-1.12312	0.203904	-0.326513	0.00803331	0.534296	0.130598	0.0923296	-0.470897
TG(18:2_18:2_22:6)	1.8069	-0.0435959	-0.588054	0.468435	-1.53412	-0.370055	-0.300465	-0.432406	0.411393	0.262488	-1.73657	0.900015	1.15603
TG(18:3_18:2_18:2)	1.00166	0.239173	1.4411	0.786388	-1.27237	-0.731016	0.400018	-0.483905	-0.560804	1.01727	-1.54352	0.833261	-1.12726
TG(18:3e_8:0_8:0)	-0.746839	-0.0865294	-0.114678	-1.56678	-1.09556	-1.00851	0.876354	-0.0727794	0.810984	0.12171	1.80591	-0.316827	1.39354
TG(19:0_18:1_18:1)	2.54034	-0.245534	-0.292668	0.909616	-1.0611	-1.24272	-0.331183	-0.484687	0.232658	0.755761	0.348409	-0.859894	-0.269002
TG(19:0_18:1_18:2)	1.28621	-0.709036	2.19739	0.502062	-0.897075	-1.05292	-0.405259	1.27464	-0.366734	-0.204558	-0.532188	-0.50365	-0.588886
TG(19:1_18:1_18:2)	2.34217	-0.0163412	0.264522	1.74863	-0.81911	-0.757546	0.411531	-0.553662	-0.226285	-0.3673	-0.944534	-0.572005	-0.510061
TG(20:1_18:1_18:1)	2.10197	-0.0316646	-0.931278	1.12667	-0.160414	-1.76931	0.357464	-0.000452741	-0.302236	-1.29716	0.522439	0.332456	0.0515187
TG(20:5_18:2_18:2)	1.57039	0.256482	0.633216	-1.32492	-0.130066	-0.265014	0.775482	-0.50374	-0.197448	0.853576	-1.46389	1.20909	-1.41316
TG(24:0_18:2_18:2)	2.42189	-1.12713	-0.909423	1.04789	-0.937194	-0.982	-0.362741	0.270687	-0.550575	0.656038	0.358253	-0.0500776	0.164374
TG(25:1)	-1.6041	0.594304	-1.59961	-1.62537	0.70991	-0.493342	0.362149	0.515797	0.687372	0.462878	0.115903	1.30601	0.568096
TG(26:1_18:1_18:2)	2.49762	-1.25402	-0.868679	0.582588	-0.910702	-1.07228	-0.285394	-0.04511	-0.210014	0.666058	0.639729	-0.0955585	0.355765
TG(31:0e)	1.85007	-0.729758	0.0239537	0.77658	-1.06377	-1.659	-0.465901	1.10423	1.15722	0.0212561	0.105463	-0.293306	-0.827029
TG(33:0e)	1.5397	-2.03395	0.350033	0.47421	-0.699749	-1.03161	-0.197737	0.0872051	1.34716	1.04117	0.206929	-0.630851	-0.452505
TG(4:0_14:0_16:0)	1.01667	-1.19194	-1.27313	1.94469	1.01808	-0.773023	-1.32051	0.273142	0.583828	0.0446241	-0.00117692	-0.545441	0.224197
TG(4:0_14:0_18:2)	0.216925	-0.802184	-1.30206	1.06822	-0.565156	-0.958106	-1.65275	0.983762	0.563994	0.465013	-0.396351	1.10065	1.27805
TG(4:0_14:0_18:3)	-0.769294	0.102514	-1.09914	0.616187	-1.68549	-0.786913	-0.11149	0.548016	0.247359	0.457367	-0.695808	1.93243	1.24427
TG(4:0_15:0_16:0)	1.04442	-0.622651	-1.09251	2.1215	0.825644	-0.526081	-1.41177	0.411504	0.844003	-0.756112	-0.624472	-0.0379162	-0.175567
TG(4:0_15:0_18:2)	0.205624	0.753356	1.79138	1.61549	-0.123718	-0.132715	-1.00635	0.600594	-0.0302188	-0.520249	-1.67045	-0.7845	-0.698243
TG(4:0_16:0_16:0)	1.41719	-1.28052	-1.34108	1.43728	1.31285	-0.727568	-1.18155	0.323599	0.738531	-0.280701	-0.239963	-0.22356	0.0454809
TG(4:0_16:0_16:1)	0.766552	-1.34058	-1.80704	1.94949	0.497147	-0.787023	-0.85634	0.447819	0.577831	0.274851	-0.178266	-0.0915538	0.547107
TG(4:0_16:0_18:1)	1.51794	-1.00491	-1.31837	1.8584	0.894365	-0.921505	-0.986353	0.234038	0.715093	-0.430786	-0.0817232	-0.254958	-0.221233
TG(4:0_16:0_18:2)	1.12301	-1.26141	-1.49181	1.56801	0.295394	-0.939158	-1.30283	0.474173	0.420644	0.852919	-0.545118	0.553983	0.252195
TG(4:0_16:0_18:3)	1.14596	-1.74515	-1.30357	1.08524	0.861201	-1.42805	-0.00678914	-0.506589	0.839237	0.288693	0.241541	0.872809	-0.344533
TG(4:0_16:0_22:6)	0.711975	-1.45598	-1.60822	1.05115	0.242903	-0.716562	-1.5331	0.295037	0.940545	0.888118	-0.16991	0.514125	0.839916
TG(4:0_16:1_18:2)	-0.0216485	-1.10887	-1.92446	1.88999	-0.941105	-0.668305	-0.278057	0.710042	0.504302	0.568212	-0.05023	0.914479	0.405646
TG(4:0_16:1_18:3)	-0.0401166	-0.241789	-1.72011	0.709202	-1.04516	-0.707615	-0.599409	1.2189	-0.069281	0.11866	-0.547132	1.9349	0.988955
TG(4:0_16:1_22:6)	-0.0487892	-0.918642	-2.01098	1.06549	-0.697382	-0.323212	-1.05485	1.00185	0.932114	-0.0713495	0.107684	0.593484	1.42458
TG(4:0_17:0_22:6)	0.482994	-0.559776	-1.82498	1.45434	0.378123	-0.349693	-1.66643	0.88808	1.20723	0.107226	-0.701666	0.142835	0.441732
TG(4:0_18:1_18:1)	1.36891	-0.981422	-1.47745	2.0776	0.21971	-0.7585	-0.781138	0.521348	0.402613	-0.866844	0.377122	-0.271341	0.169387
TG(4:0_18:1_18:2)	1.71813	-0.878661	-0.809745	0.908524	-0.291538	-1.28568	-0.546415	-0.294619	0.165493	1.57451	-1.12041	0.949616	-0.0891991
TG(4:0_18:2_18:2)	-0.0647007	-0.309242	-1.323	1.34596	-1.2218	-0.457695	-1.252	1.11672	-0.336258	0.46995	-0.239963	1.78749	0.484545
TG(4:0_18:2_18:3)	-0.123359	-0.328638	-1.92854	1.34271	-0.911931	-0.715043	-0.957765	1.51552	0.188544	0.221668	-0.0250343	1.19996	0.521908
TG(4:0_18:2_18:4)	-0.941107	-0.310123	-1.78106	0.802924	-0.75787	-0.0980086	-1.27314	1.35178	0.275883	0.344902	-0.0400063	1.3356	1.09023
TG(4:0_18:2_19:1)	0.774621	0.795137	0.597542	1.84858	0.169928	0.63227	-0.614496	0.530493	-0.326062	-1.00324	-1.92079	-0.707462	-0.776531
TG(4:0_18:2_20:4)	-0.225131	-0.636455	-1.93649	1.38921	-0.815443	-0.146326	-1.19419	0.697898	0.612277	-0.0714661	-0.0213847	1.42774	0.919758
TG(4:0_6:0_16:1)	-0.978823	-0.0015719	-2.20645	-0.278573	0.693053	-1.12025	-0.128097	-0.192791	1.32193	0.48649	0.578087	1.31332	0.513678
TG(4:0_6:0_17:1)	1.73587	0.144504	1.77742	-0.121833	0.0787746	-0.993884	1.00465	0.403862	-0.73927	-1.1572	-0.350364	-1.01014	-0.772398
TG(6:0_10:3_10:4)	1.37941	0.815114	0.331292	0.322765	0.644397	-0.126875	1.37011	0.0397183	-1.13326	-0.571446	-0.673807	-2.19121	-0.206206
TG(6:0_10:4_10:4)	0.816765	0.804693	0.758494	0.597029	0.775874	0.453183	0.731024	0.405618	-1.39134	-0.756069	-0.156385	-2.26039	-0.778498
TG(6:0_14:2_18:3)	1.57091	-0.0765733	0.49281	1.71009	-1.20471	0.0782725	-1.2412	0.766517	-0.317257	-1.37792	-0.31619	-0.621431	0.536683
TG(6:0_17:1_18:3)	0.375936	0.706759	1.05455	1.88983	-1.00152	1.16484	-0.56071	0.585242	-0.748891	-0.648532	-0.8488	-0.886778	-1.08192
TG(6:0_18:1_18:1)	1.18838	-0.13108	-0.350313	2.11679	-1.24193	-0.741769	1.37603	-0.495255	-0.728639	0.445887	-0.218535	-0.28227	-0.937294
TG(6:0_18:1_18:2)	0.759879	-1.48385	-0.939014	2.41682	-0.213375	-0.767496	0.801097	0.576955	-0.348873	-0.624626	-0.375937	-0.229381	0.427802
TG(6:0_18:2_18:2)	1.00135	-1.53041	-1.16477	0.849213	0.713562	-1.58479	0.323811	-1.31896	0.690016	0.602194	0.435107	0.175471	0.808206
TG(6:0_6:0_12:1)	-1.3965	0.0666821	-1.61015	-1.5207	1.07174	-0.287865	-0.0553988	0.124729	0.851935	0.89103	-0.189027	1.36305	0.690473
TG(6:0_8:0_11:2)	-1.39594	0.388738	-1.69754	-1.99499	0.802203	0.117335	0.338147	0.431812	0.660027	0.630853	0.213594	0.936777	0.568979
TG(8:0_10:0_10:0)	-1.82875	1.11071	-1.71131	-1.15305	-0.281019	0.951141	-0.153489	0.696352	0.584922	0.422562	0.947953	0.495773	-0.0817881
TG(8:0_10:1_18:1)	-1.75051	0.465256	-1.85575	-1.60589	0.667449	0.303892	0.451278	0.42331	0.567546	0.604386	0.362968	0.791865	0.574198
TG(8:0_18:2_18:2)	0.996332	-0.0833089	-0.497552	2.60419	0.33294	-0.346579	0.35049	0.362415	-1.0196	-0.384836	-1.13037	-0.19247	-0.991656
TG(8:0_8:0_10:0)	-1.91699	1.07093	-1.69706	-1.14822	-0.235659	0.863638	-0.0402858	0.757707	0.540735	0.421919	0.884472	0.58524	-0.0864233
TG(8:0_8:0_8:0)	-1.99267	1.44577	-1.43606	-0.58734	-0.315025	0.386788	0.0172243	1.0528	0.36068	-0.361984	1.31436	0.356813	-0.241357
TG(8:0_9:0_10:2)	-1.61782	0.568808	-1.92083	-1.44547	0.665641	-0.324817	0.464013	0.49565	0.66076	0.594377	0.206299	1.01552	0.63786
