# Supplementary material for: Neurotensin-neurotensin receptor 2 signaling in adipocytes suppresses food intake through regulating ceramide metabolism
Source: Cell Res. 2025 Jan 3;35(2):117–31. doi: 10.1038/s41422-024-01038-8 (PMC11770130; doi:10.1038/s41422-024-01038-8)
Supplement: Supplementary file 15 — Supplementary information, Table S3 [file 41422_2024_1038_MOESM15_ESM.xlsx]

## Sheet: Sheet2
STable 3. The concentration of ceramide in the WAT of Ntsr2 AKO mice.
nmol/mg	C1	C2	C3	C4	C5	C6	C7	C8	C9	M1	M2	M3	M4	M5	M6	M7	M8
Label	C	C	C	C	C	C	C	C	C	Ntsr2 AKO	Ntsr2 AKO	Ntsr2 AKO	Ntsr2 AKO	Ntsr2 AKO	Ntsr2 AKO	Ntsr2 AKO	Ntsr2 AKO
Cer(d16:0_22:0)_1	0.00149869	0.00151142	0.000541547	0.001183	0.000659038	0.00145548	0.000814765	0.00181134	0.00213186	0.00383193	0.00298317	0.000401896	0.00125659	0.00341631	0.00430903	0.000187667	0.00189545
Cer(d16:1_20:0)_1	0.00187334	0.00349815	0.000851079	0.00236223	0.00138664	0.00148797	0.0021681	0.00170503	0.000924999	0.0079677	0.00206903	0.0022388	0.00599154	0.00122483	0.00368522	0.00140764	0.00155518
Cer(d16:1_24:1)_1	0.000490053	0.000820504	0.000283698	0.000665265	0.000235435	0.000355646	0.000877243	0.00165176	0.000442356	0.000605099	0.00200933	0.00206657	0.000916118	0.000386745	0.000623684	0.00145486	0.000777669
Cer(d16:2_20:0)_1	0.000691845	0.00267762	0.00134098	0.00428902	0.00112982	0.00155257	0.00330357	0.00245042	0.00241358	0.00635395	0.00200921	0.00424792	0.00225506	0.00334831	0.00232457	0.00258117	0.00160426
Cer(d16:2_24:1)_1	0.00100858	0.00146844	0.000179466	0.000887333	0.000727609	0.000355837	0.000774357	0.00213109	0.00128089	0.0024207	0.00176553	0.00258335	0.00204393	0.0013534	0.00113391	0.000985457	0.0010691
Cer(d16:2_24:2)_1	0.0174835	0.00302321	0.00273726	0.00591548	0.00171272	0.00199954	0.00397484	0.00168628	0.00374055	0.00958083	0.00827902	0.00568241	0.00408767	0.00670363	0.00338481	0.00567865	0.00680396
Cer(d18:0_16:0)_1	0.0010085	0.00319618	0.00141849	0.00214384	0.000800236	0.000873318	0.00258144	0.00447628	0.00120651	0.0028242	0.00188714	0.00149244	0.0028903	0.00393235	0.00294812	0.00243993	0.00310893
Cer(d18:0_18:0)_1	0.000720558	0.00146878	0.000283691	0.00133083	0.000117649	3.2334e-05	0.00108422	0.000692553	0.00124671	0.00272284	0.00048688	0.00137758	0.000845904	0.00167594	0.000737379	0.000609979	0.000388972
Cer(d18:0_20:0)_1	0.00146996	0.00233194	0.00128944	0.00443687	0.0010121	0.0021643	0.00153873	0.00207814	0.00261448	0.00524442	0.00340942	0.00235132	0.0018322	0.0054795	0.00640737	0.000281549	0.00277043
Cer(d18:0_22:0)_1	0.000259293	0.000431962	0.000360998	0.000443766	0.000518019	0.000808705	0.000309884	0.000426351	0.000884823	0.00100868	0.00103539	0.00126249	0.000563104	0.00180493	0.000566849	0.000985442	0.00131229
Cer(d18:0_24:0)_1	2.30494e-05	0.00086361	0.000515498	0.000739332	0.000210752	0.000452927	0.00149694	0.000319514	0.000402076	0.000605072	0.00103478	0.00172195	0.000281824	0.00148278	0.00147388	0.00098532	0.000680383
Cer(d18:0_24:1)_1	0.000864591	0.0024617	0.00107998	0.00236637	0.000494299	0.00206868	0.00134207	0.00245124	0.00104516	0.00443861	0.00170318	0.00177963	0.00253774	0.00225684	0.00379866	0.0016897	0.00199249
Cer(d18:1_12:0)_1	0.451697	0.65698	0.767487	1.04871	0.798895	0.98527	0.769442	0.837877	0.803037	1.12779	0.86995	0.940487	0.900896	0.990608	0.958994	0.902643	0.849429
Cer(d18:1_16:0)_1	0.0558343	0.0933387	0.0553664	0.153831	0.0373286	0.0461027	0.129582	0.127081	0.055666	0.209157	0.113104	0.125979	0.141667	0.133535	0.166575	0.090945	0.116793
Cer(d18:1_18:0)_1	0.0266867	0.0479517	0.0135213	0.0559579	0.0105947	0.0117466	0.0597046	0.0557568	0.0401921	0.0878353	0.0534485	0.0665087	0.0479609	0.0657012	0.0609709	0.0651979	0.0487115
Cer(d18:1_20:0)_1	0.00818726	0.0181772	0.00839042	0.0181954	0.005509	0.0104191	0.0178254	0.0123096	0.01203	0.0221923	0.0197915	0.0226862	0.0198104	0.0266362	0.0234803	0.0236169	0.0162845
Cer(d18:1_22:0)_1	0.0165862	0.0299129	0.023263	0.0373648	0.0157684	0.0205567	0.0267049	0.0276697	0.0222461	0.054697	0.0252735	0.0402131	0.0248892	0.0480025	0.0411966	0.0328852	0.0319541
Cer(d18:1_24:0)_1	0.014649	0.0436902	0.0222198	0.0375185	0.0100226	0.0225799	0.0282618	0.0350878	0.0307222	0.0448058	0.0352624	0.049509	0.0280059	0.0633805	0.0402912	0.0342376	0.0326883
Cer(d18:1_24:1)_1	0.0402959	0.107713	0.0650548	0.146922	0.0303427	0.0599622	0.110169	0.0943939	0.0705576	0.138285	0.104761	0.116559	0.0845463	0.120744	0.0999132	0.0978994	0.0843449
Cer(d18:1_24:2)_1	0.00482397	0.00976731	0.00576286	0.0142257	0.00369883	0.00537889	0.0154935	0.0107337	0.00704077	0.0121336	0.0118786	0.00855422	0.0126164	0.016759	0.0140933	0.0108292	0.0116139
Cer(d18:2_16:0)_1	0.010899	0.0150773	0.00889962	0.027887	0.00562695	0.00685853	0.0288758	0.0226544	0.00816706	0.0424749	0.0235083	0.0203844	0.030529	0.0345039	0.0197928	0.0158668	0.0203218
Cer(d18:2_18:0)_1	0.00377595	0.00583063	0.00288884	0.00968754	0.00230699	0.00304054	0.0102231	0.00825945	0.00414327	0.018055	0.0105944	0.0103341	0.0102906	0.0116677	0.0075415	0.00680354	0.0060009
Cer(d18:2_20:0)_1	0.00625637	0.00751574	0.00448957	0.0135335	0.00298792	0.00481904	0.00857085	0.00922746	0.00606737	0.0246078	0.0102886	0.0113664	0.0160838	0.0206961	0.012758	0.00863625	0.0076801
Cer(d18:2_22:0)_1	0.00902299	0.0157238	0.0152736	0.0255198	0.00461547	0.00899424	0.0166266	0.0182265	0.0108618	0.04156	0.0244825	0.0194067	0.0261407	0.0281082	0.0197912	0.0195277	0.013756
Cer(d18:2_24:0)_1	0.0163457	0.0261035	0.0140875	0.0367731	0.00784056	0.0158238	0.0261838	0.0301184	0.0228185	0.0485334	0.029841	0.031992	0.0342679	0.0467695	0.0270533	0.0261524	0.0223659
Cer(d18:2_24:1)_1	0.024409	0.0413171	0.0222434	0.0627477	0.0133767	0.0268342	0.046136	0.0429675	0.0311483	0.0808352	0.0608081	0.0484795	0.048582	0.0605069	0.0564141	0.0388386	0.0384156
Cer(d18:2_24:2)_1	0.00155621	0.00259082	0.00193189	0.00443704	0.000988735	0.00042035	0.00443688	0.00350655	0.00197101	0.00462161	0.00347052	0.00315709	0.00359447	0.00264283	0.00343041	0.00201763	0.00252711
Cer(d20:2_18:0)_1	0.000828506	0.0013387	0.000747878	0.00273581	0.000894265	0.000841019	0.000671021	0.00159832	0.00148838	0.00332767	0.000669699	0.00160711	0.00218489	0.00290095	0.00209755	0.00107948	0.00218671
Cer(d20:2_22:0)_1	0.000806936	0.0010796	0.000128971	0.000887303	0.000164745	1.9408e-05	0.000877768	0.000532713	0.000160849	0.00201708	0.000486906	0.0013776	0.000986764	0.0014806	0.000680309	0.000750779	0.00184675
Cer(t18:0_16:0)_1	0.00446843	0.00906989	0.00546866	0.0288529	0.00878408	0.00601849	0.0144608	0.0118323	0.0109846	0.0181566	0.00968175	0.00769282	0.0142411	0.010509	0.00816588	0.00577355	0.00369395
Cer(t18:0_20:0)_1	0.00209153	0.00117022	0.00147723	0.00372842	0.00395909	0.00185002	0.00727702	0.00312792	0.00138797	0.0172613	0.00379835	0.00297185	0.00282651	0.00254587	0.00188744	0.00303117	0.00374117
Cer(t18:0_22:0)_1	0.00095105	0.000431812	0.000283696	0.00199661	0.000494355	0.00106405	0.000464746	0.000959147	0.000965305	0.00162199	0.00261778	6.88431e-05	0.00148	0.00167598	0.00175721	0.000328791	0.000446182
Cer(t18:0_24:1)_1	2.8757e-05	0.001382	0.00041266	0.000665465	2.34869e-05	0.00100293	5.15094e-05	0.000265805	0.00044246	0.0037356	0.00219141	0.00275495	0.00309927	0.00135388	0.00170078	0.00239323	0.00102055
Cer(m18:0_16:0)_1	0.00152766	0.0016845	0.000902634	0.00207059	0.00129468	0.00074409	0.003046	0.00325026	0.000602934	0.00373162	0.00213091	0.00143494	0.00148002	0.00244969	0.00192788	0.00173629	0.00247874
Cer(m18:0_20:0)_1	0.00138335	0.00159796	0.00100584	0.00251415	0.000823964	0.00122923	0.00185855	0.00239765	0.00160887	0.00231958	0.00188731	0.00160714	0.000422854	0.00296533	0.00158732	0.000750781	0.000680391
Cer(m18:0_22:0)_1	0.00129698	0.00073406	0.00072216	0.00221829	0.000753354	0.000646389	0.000722757	0.00287698	0.000723964	0.00262207	0.00158282	0.000803466	0.000845475	0.00148258	0.00170064	0.000422194	0.00102051
Cer(m18:0_24:0)_1	0.00075007	0.00150776	0.000128891	0.0011819	0.000211753	0.000129353	0.00242682	0.00133181	0.000603325	0.00181559	0.00121657	0.00177918	0.00317187	0.000967015	0.000963694	0.000281664	0.00150352
Cer(m18:0_24:1)_1	0.00129689	0.00250266	0.00172573	0.00295767	0.00119758	0.0035725	0.00412979	0.00271746	0.00213187	0.00736231	0.002557	0.00309987	0.00301454	0.00554454	0.00306139	0.00244014	0.00184058
Cer(d16:0_16:0)_2	0.0223839	0.0360387	0.0306271	0.0498011	0.0310204	0.0512635	0.0317713	0.0356703	0.025879	0.0623644	0.0249722	0.0310112	0.0220677	0.0208923	0.0354589	0.0153976	0.0150699
Cer(d16:0_18:0)_2	0.0098313	0.0169372	0.0158444	0.0192312	0.0165371	0.0222059	0.0119794	0.0181741	0.0117886	0.0256218	0.013396	0.0113673	0.00563854	0.00928315	0.00975253	0.00657072	0.00515066
Cer(d16:0_20:0)_2	0.00362505	0.00574436	0.00275478	0.00879975	0.00330736	0.00462302	0.00538274	0.00820479	0.00380468	0.00925073	0.00487948	0.0016087	0.00468427	0.00568839	0.00279781	0.00160106	0.00169514
Cer(d16:0_24:2)_2	0.000461087	0.00185705	0.000438416	0.000739353	0.000470851	0.00109971	0.00103248	0.00111866	0.000884888	0.000907593	0.000547881	0.000860974	0.000493469	0.00109565	0.00113393	0.000234544	0.000194335
Cer(d16:1_16:0)_2	0.000288024	0.000777129	4.68586e-05	0.00162674	0.000611002	0.000293868	0.00294278	0.00261076	0.00076415	0.00252126	0.000730349	0.0023534	0.000775102	0.00238505	0.00226782	0.00136115	0.00218699
Cer(d16:1_20:0)_2	0.00129699	0.00241859	0.000644685	0.0028097	0.00122398	0.00035584	0.00139379	0.00197074	0.000603422	0.00352976	0.00249588	0.00126289	0.00366494	0.00270745	0.00119073	0.000703655	0.00213843
Cer(d16:2_24:1)_2	0.000576328	0.00226006	0.00194082	0.00155278	0.000890008	0.00211056	0.00139408	0.00255734	0.00142111	0.00120967	0.000608521	0.00241108	0.00112755	0.00290077	0.00255169	0.0032382	0.0015052
Cer(d18:0_16:0)_2	0.0068579	0.0122408	0.00846651	0.0113322	0.00943051	0.013505	0.00873851	0.00953854	0.00804189	0.0160001	0.00638212	0.00673595	0.00402427	0.0104194	0.00598627	0.00400647	0.00369312
Cer(d18:0_18:0)_2	0.0040643	0.00496724	0.00260529	0.00769096	0.00261301	0.00585679	0.00325243	0.00442241	0.00426452	0.00786716	0.00346158	0.00344435	0.000986757	0.00418858	0.00476275	0.0013613	0.00170095
Cer(d18:0_20:0)_2	0.0011236	0.00207279	0.00103158	0.0013201	0.00190658	0.00258772	0.002145	0.00263793	0.00132759	0.00272319	0.00133926	0.00120536	0.00239614	0.00206267	0.000847391	0.000367803	0.000437333
Cer(d18:0_24:1)_2	0.00100857	0.000777655	0.000412324	0.00073935	0.000164746	0.000711648	0.00165209	0.000479343	0.000724082	0.000705805	0.000608697	0.00126274	0.00077531	0.000643882	0.000623826	0.000656445	0.000777597
Cer(d18:0_24:2)_2	0.000864685	0.00112303	0.000618901	0.00199664	0.00072974	0.000873315	0.00129068	0.00127876	0.000482646	0.00191626	0.00121759	0.00143509	0.000986566	0.00109585	0.000566854	0.000563131	0.000194103
Cer(d18:1_12:0)_2	0.077574	0.108036	0.131227	0.196996	0.111792	0.167034	0.143779	0.117488	0.130747	0.179544	0.158704	0.143015	0.159321	0.163658	0.143693	0.145042	0.149243
Cer(d18:1_16:0)_2	0.0402547	0.0721315	0.0339707	0.101991	0.0323955	0.0471261	0.0752138	0.0935308	0.0552504	0.139314	0.0781928	0.103557	0.107713	0.109724	0.0756679	0.0581364	0.070149
Cer(d18:1_18:0)_2	0.0100275	0.0183224	0.0136909	0.0364317	0.0111637	0.0228446	0.0216733	0.021256	0.0188166	0.0356881	0.0228129	0.0285574	0.0256993	0.0284699	0.0256044	0.0195195	0.0188251
Cer(d18:1_20:0)_2	0.00141222	0.00302041	0.00154597	0.00347534	0.00145585	0.00116377	0.00247816	0.00335647	0.00221183	0.00584682	0.0013394	0.00258031	0.00310075	0.00670415	0.00260255	0.00314395	0.00189825
Cer(d18:1_22:0)_2	0.00322839	0.00587541	0.0037141	0.00501733	0.0027072	0.00362195	0.00299433	0.00463428	0.00651719	0.00605164	0.0039554	0.00355899	0.00570872	0.00573764	0.00856177	0.00530333	0.00466597
Cer(d18:1_24:0)_2	0.00242057	0.00570161	0.00422952	0.00990966	0.00136533	0.00372026	0.00459485	0.00422654	0.00514909	0.00383251	0.00310504	0.00717627	0.0040174	0.0103799	0.00646454	0.00675911	0.00505491
Cer(d18:1_24:1)_2	0.00616886	0.0154678	0.00970036	0.0173474	0.0034607	0.00745314	0.0159581	0.0157164	0.00913245	0.0201749	0.0190621	0.0176853	0.017484	0.019924	0.0201358	0.00999788	0.0119588
Cer(d18:1_24:2)_2	0.000576432	0.00237458	0.000567383	0.00244037	0.000611818	0.0011322	0.00320091	0.00165151	0.000481287	0.00303155	0.00152185	0.00229927	0.00162368	0.00122465	0.00272107	0.00131403	0.00243004
Cer(d18:2_16:0)_2	0.00210406	0.00285011	0.00139271	0.00391901	0.00124339	0.000194132	0.00472171	0.00404949	0.00132729	0.00473798	0.00432246	0.00332949	0.00425539	0.00431878	0.00470586	0.00248716	0.00148836
Cer(d18:2_18:0)_2	0.00097994	0.000993309	0.000335296	0.00118303	0.000470579	0.000258717	0.00221974	0.00149172	0.000643487	0.00211811	0.00188735	0.000573929	0.00267833	0.00167593	0.000907183	0.00121502	0.00145789
Cer(d18:2_20:0)_2	0.000456071	0.00323861	0.00692746	0.00460413	0.00374159	0.00781089	0.00169061	0.00167562	0.00361163	0.00230918	0.0027839	0.00441985	0.00105665	0.00249216	0.00257503	0.00142691	0.00151282
Cer(d18:2_22:0)_2	0.00219053	0.00358467	0.0015975	0.00347539	0.000455162	0.00183907	0.0033558	0.00234444	0.0024538	0.00574592	0.00220646	0.00384601	0.00396743	0.00296516	0.0042524	0.00225259	0.00165227
Cer(d18:2_24:0)_2	0.00276708	0.00414608	0.00286263	0.00332764	0.00101241	0.0013906	0.00495621	0.00367789	0.00285595	0.00544636	0.00554061	0.00533942	0.00493377	0.00593073	0.0047057	0.00295653	0.0031588
Cer(d18:2_24:1)_2	0.0039775	0.00530204	0.00379141	0.00754283	0.00181278	0.00404352	0.00552421	0.00516807	0.00494778	0.00998529	0.00578148	0.0051666	0.00655506	0.00728445	0.0052727	0.00595961	0.00738777
Cer(d20:0_16:0)_2	0.00149886	0.00237522	0.00198319	0.00229197	0.00211872	0.00294093	0.00118772	0.00202476	0.00144771	0.00201641	0.00109598	0.00149228	0.000352074	0.00232065	0.00119054	0.000656978	0.00165241
Cer(d20:0_24:0)_2	0.000230496	0.000604638	0.000206276	0.000665478	0.00040017	0.00112473	0.000774174	0.000585941	0.000764269	0.00231987	0.000791313	0.000803759	0.000492746	0.000837579	0.000680141	0.00234638	0.000874746
Cer(d20:0_24:2)_2	0.00181571	0.00366582	0.000619079	0.00266209	0.000612091	0.000905669	0.00320099	0.00266392	0.00124692	0.0042355	0.00237403	0.00264032	0.00253714	0.00232046	0.00357179	0.0034729	0.00369359
Cer(d20:1_16:0)_2	0.0117619	0.0132589	0.011992	0.0240203	0.0103949	0.0147464	0.0231377	0.0186076	0.0141195	0.0341519	0.0173074	0.025269	0.0231159	0.0258084	0.0280216	0.0163663	0.0173663
Cer(d20:1_18:0)_2	0.00311427	0.0076969	0.00519346	0.010587	0.00341643	0.00362452	0.0105361	0.00802914	0.00591137	0.00907772	0.00995408	0.00854867	0.0069571	0.00569343	0.0127238	0.00795467	0.00651432
Cer(d20:1_20:0)_2	0.00109519	0.00302349	0.00095427	0.00229236	0.000823725	0.00252313	0.000774317	0.00154511	0.00140777	0.0106912	0.00365329	0.00545345	0.00761193	0.00664018	0.00544319	0.00239338	0.00408286
Cer(d20:2_16:0)_2	0.00112408	0.00224574	0.000567229	0.00184852	0.000564927	0.000420605	0.00206516	0.00165222	0.0014196	0.00201653	0.00170466	0.0050519	0.00231395	0.00257842	0.00289135	0.00305058	0.00140935
Cer(t18:0_24:1)_2	0.000634102	0.00120927	0.00134117	0.00280969	0.000588503	0.000711683	0.00211672	0.00127882	0.000603182	0.00373148	0.00115662	0.00218154	0.00225551	0.0030295	0.000737128	0.00168948	0.00116649
Cer(m18:0_16:0)_2	0.00224821	0.00440567	0.00229538	0.00761689	0.00178886	0.00278194	0.00609253	0.00629916	0.00390173	0.00927916	0.00584433	0.00579641	0.00458128	0.00838051	0.00521638	0.00657072	0.00714474
Cer(m18:0_18:0)_2	0.00270944	0.00630646	0.00242441	0.00532368	0.00176552	0.00245857	0.00340728	0.00879245	0.00647668	0.00857271	0.00828026	0.012861	0.00366498	0.0110888	0.00782475	0.00619556	0.00889515
Cer(m18:0_20:0)_2	0.00645718	0.0121813	0.00722257	0.0248523	0.00553254	0.00714974	0.0120311	0.0156679	0.00881019	0.0211822	0.0180854	0.0155018	0.00782344	0.013603	0.0145729	0.00891746	0.0124916
Cer(m18:0_22:0)_2	0.00830393	0.0127023	0.00595856	0.0190113	0.00508584	0.00384972	0.00624687	0.011831	0.00720081	0.0190661	0.0149799	0.0155605	0.00599096	0.0128313	0.0155409	0.00943499	0.00656168
Cer(m18:0_24:0)_2	0.000403517	0.00133886	0.00015473	0.00155299	9.41306e-05	0.00119659	0.000464594	0.00122542	0.000804467	0.000806554	0.00140022	0.00241088	0.000563681	0.001547	0.000453595	0.000469221	0.000826199
Cer(m18:0_24:1)_2	0.000835799	0.0020732	0.00139273	0.00303196	0.000446815	0.00122938	0.00118722	0.00271748	0.00277194	0.00211781	0.00182628	0.00292752	0.00183246	0.00277203	0.00328845	0.00262819	0.00204133
