# Supplementary material for: Neurotensin-neurotensin receptor 2 signaling in adipocytes suppresses food intake through regulating ceramide metabolism
Source: Cell Res. 2025 Jan 3;35(2):117–31. doi: 10.1038/s41422-024-01038-8 (PMC11770130; doi:10.1038/s41422-024-01038-8)
Supplement: Supplementary file 16 — Supplementary information, Table S4 [file 41422_2024_1038_MOESM16_ESM.xlsx]

## Sheet: Sheet1
STable 4. The concentration of ceramide in the serum of Ntsr2 AKO mice.
umol/mg	Control	Control	Control	Control	Ntsr2 AKO	Ntsr2 AKO	Ntsr2 AKO
Cer(d16:0_16:0)_2	0.423746	0.357168	0.526456	0.351958	0.317146	0.47289	0.409733
Cer(d16:0_18:0)_2	0.097403	0.120554	0.0859334	0.0625486	0.0757148	0.0796681	0.094651
Cer(d16:0_20:0)_2	0.0779132	0.0482897	0.060257	0.0582341	0.0503246	0.0487208	0.0606876
Cer(d16:0_24:2)_2	0.0424165	0.0437099	0.0642916	0.0334103	0.0392923	0.0404278	0.0303847
Cer(d16:1_20:0)_1	0.0208148	0.0221635	0.0155021	0.0228426	0.0284805	0.0125735	0.0215227
Cer(d16:1_22:0)_1	0.0055981	0.00192793	0.003391	0.00556764	0.00108128	0.00449087	0.00427209
Cer(d16:2_20:0)_1	0.0156071	0.0118896	0.0203466	0.011135	0.0118944	0.0209579	0.0199377
Cer(d16:2_24:1)_2	0.0264666	0.0147826	0.020038	0.0108502	0.0147805	0.0203641	0.0151918
Cer(d18:0_16:0)_2	0.0447848	0.0413071	0.0338347	0.0287739	0.0448666	0.0258491	0.0360758
Cer(d18:0_18:0)_2	0.0420821	0.0215331	0.0197037	0.0211309	0.00684814	0.020063	0.0291195
Cer(d18:0_20:0)_2	0.0275957	0.0150218	0.0083963	0.00942203	0.00667019	0.0128734	0.0120385
Cer(d18:0_22:0)_1	0.00271097	0.00834381	0.0158196	0.0133875	0.0151361	0.0086309	0.0117076
Cer(d18:0_22:0)_2	0.00373061	0.00835389	0.00775208	0.0225626	0.023431	0.0125435	0.0126588
Cer(d18:0_24:0)_1	0.0166251	0.00996096	0.0154984	0.0159917	0.0154996	0.0113773	0.0101338
Cer(d18:0_24:1)_1	0.00949952	0.0108921	0.0145136	0.0139638	0.0169238	0.0167798	0.0151915
Cer(d18:0_24:2)_2	0.139866	0.0964464	0.144139	0.107703	0.119728	0.0886545	0.11241
Cer(d18:1_12:0)_1	5.42903	5.05375	5.02001	4.36117	4.95957	4.96648	4.97216
Cer(d18:1_12:0)_2	0.820572	0.882821	0.861472	0.82901	0.854787	0.88012	0.849458
Cer(d18:1_16:0)_1	0.0875114	0.147284	0.0927187	0.102825	0.116837	0.127903	0.0984403
Cer(d18:1_16:0)_2	0.231709	0.168031	0.177978	0.140198	0.294685	0.214969	0.231371
Cer(d18:1_18:0)_1	0.0366487	0.0263518	0.0277785	0.0142774	0.0194639	0.0245468	0.0354457
Cer(d18:1_18:0)_2	0.188769	0.142006	0.207542	0.139469	0.195406	0.209849	0.202063
Cer(d18:1_20:0)_1	0.0492024	0.027638	0.0555626	0.0496908	0.0428983	0.0457584	0.046211
Cer(d18:1_22:0)_1	0.348212	0.243525	0.499406	0.699185	0.691941	0.396138	0.423227
Cer(d18:1_22:0)_2	0.0794187	0.0520645	0.0927181	0.127986	0.0948241	0.0670642	0.0690062
Cer(d18:1_24:0)_1	0.403679	0.520774	0.434505	0.48085	0.600992	0.362439	0.365391
Cer(d18:1_24:0)_2	0.0705899	0.0665329	0.0478086	0.0654013	0.0908463	0.0554144	0.0469326
Cer(d18:1_24:1)_1	0.62295	0.7088	0.591671	0.743896	0.732492	0.656458	0.56625
Cer(d18:1_24:1)_2	0.113032	0.140498	0.107594	0.11226	0.100243	0.111424	0.0788206
Cer(d18:1_24:2)_1	0.0339266	0.0709829	0.0487767	0.0390588	0.0403509	0.0484557	0.0515895
Cer(d18:2_16:0)_1	0.00882223	0.0151026	0.0109814	0.0125644	0.00901157	0.0122755	0.00822807
Cer(d18:2_22:0)_1	0.0176441	0.000835392	0.00419823	0.00628184	0.242774	0.142592	0.101302
Cer(d18:2_24:0)_1	0.0332512	0.0507716	0.0400508	0.0602548	0.0648923	0.0404199	0.0310127
Cer(d18:2_24:1)_1	0.0553137	0.05233	0.0678314	0.0719659	0.0630852	0.090445	0.055388
Cer(d18:2_24:1)_2	0.00542695	0.00578479	0.0155021	0.00685307	0.00865129	0.00389233	0.0113923
Cer(d18:2_24:2)_1	0.00610795	0.00385686	0.00129149	0.00513935	0.0061288	0.0122752	0.00284815
Cer(d20:0_16:0)_2	0.00949946	0.0112407	0.0109817	0.00314103	0.00504659	0.01018	0.0075931
Cer(d20:0_18:0)_2	0.0125546	0.0141387	0.0209938	0.0097064	0.0118945	0.0245506	0.0186712
Cer(d20:1_16:0)_2	0.161357	0.133949	0.173992	0.116718	0.191902	0.157366	0.176756
Cer(d20:1_18:0)_2	0.0483809	0.0304889	0.08054	0.039972	0.0625377	0.0736118	0.0616347
Cer(d20:2_18:0)_1	0.00814269	0.0118897	0.0145344	0.0108508	0.0158604	0.0101798	0.0155067
Cer(d20:2_22:0)_1	0.00108565	0.00102821	0.00103345	0.000913627	0.0320823	0.0110792	0.0196219
Cer(m18:0_16:0)_1	0.00271357	0.00771097	0.00613685	0.00485319	0.00612783	0.00718458	0.00348191
Cer(m18:0_16:0)_2	0.0125526	0.0186384	0.00839739	0.0119917	0.00792935	0.0140733	0.00664645
Cer(m18:0_18:0)_2	0.00814267	0.0154248	0.00871896	0.0131364	0.0147807	0.00838202	0.0110771
Cer(m18:0_20:0)_1	0.0369866	0.0208887	0.0180852	0.0182754	0.0245054	0.0137727	0.0240531
Cer(m18:0_20:0)_2	0.139166	0.160469	0.158347	0.121697	0.175999	0.0991411	0.118714
Cer(m18:0_22:0)_1	0.0318973	0.0324587	0.0352079	0.019988	0.0465067	0.01497	0.0307016
Cer(m18:0_22:0)_2	0.181982	0.215779	0.15966	0.237836	0.312916	0.156102	0.255061
Cer(m18:0_24:0)_1	0.0139097	0.0128518	0.0148563	0.0279849	0.0183833	0.0218579	0.0212051
Cer(m18:0_24:0)_2	0.00712598	0.00449786	0.00839897	0.00599574	0.0161821	0.00449091	0.00759572
Cer(m18:0_24:1)_2	0.00542795	0.00610496	0.00323017	0.00371222	0.00901156	0.00389277	0.00126523
Cer(t18:0_16:0)_1	0.121508	0.0903199	0.117939	0.103976	0.113228	0.0691941	0.0800928
Cer(t18:0_22:0)_1	0.0169655	0.012853	0.0119518	0.0014279	0.0183838	0.0110783	0.0120256
Cer(t18:0_22:0)_2	0.00508908	0.00257089	0.00581334	0.00371151	0.00180149	0.00179637	0.00284799
Cer(t18:0_24:0)_1	0.0156084	0.0192826	0.00610292	0.00885231	0.021988	0.00838165	0.0240522
Cer(t18:0_24:0)_2	0.0322375	0.0118901	0.0122731	0.015421	0.0198191	0.0116773	0.0120257
Cer(t18:0_24:1)_1	0.0095005	0.00835372	0.0045227	0.0057001	0.020906	0.0179634	0.0139242
Cer(t18:0_24:1)_2	0.0101793	0.0334221	0.0174407	0.0114223	0.00540774	0.00808339	0.0113922
