# Supplementary material for: Neurotensin-neurotensin receptor 2 signaling in adipocytes suppresses food intake through regulating ceramide metabolism
Source: Cell Res. 2025 Jan 3;35(2):117–31. doi: 10.1038/s41422-024-01038-8 (PMC11770130; doi:10.1038/s41422-024-01038-8)
Supplement: Supplementary file 17 — Supplementary information, Table S5 [file 41422_2024_1038_MOESM17_ESM.xlsx]

## Sheet: Sheet1
Stable 5. The concentration of ceramide in the WAT upon the haploid depletion of CerS2.
nmol/mg	C1	C2	C3	M1	M2	M3	M4
Label	Control	Control	Control	CerS2 KO	CerS2 KO	CerS2 KO	CerS2 KO
Cer(d16:0_20:0)_1	0.00172673	0.000475091	0.000389204	0.000504607	0.000390771	0.000463322	0.000485234
Cer(d16:1_16:0)_1	0.00194252	0.00132993	0.00308617	0.00134583	0.000888354	0.000656704	0.00240374
Cer(d16:1_18:0)_1	0.000791236	0.000855112	0.000500285	0.000504617	0.000531607	0.000502018	0.00032364
Cer(d16:1_20:0)_1	0.00136714	0.000427565	0.000778353	6.05564e-05	0.000355292	0.000386167	0.000254234
Cer(d16:1_24:1)_1	0.00165505	0.00056996	0.000722795	0.000235462	0.00110137	0.00189237	0.00104002
Cer(d16:2_24:2)_1	0.00252114	0.00223293	0.000750669	0.000510336	0.000606482	0.00112447	0.00143269
Cer(d18:0_16:0)_1	0.0123726	0.00465616	0.00853634	0.00592268	0.00732154	0.0043648	0.0124886
Cer(d18:0_18:0)_1	0.0073379	0.00342095	0.00564445	0.00343193	0.00355345	0.00347657	0.00374466
Cer(d18:0_20:0)_1	0.00568487	0.00137773	0.00244645	0.000908435	0.00220334	0.0029365	0.00244978
Cer(d18:0_22:0)_1	0.00129586	0.000427546	0.000884834	0.000269389	0.000639557	0.000311899	0.000461357
Cer(d18:0_24:1)_1	0.00330675	0.000902544	0.00295285	0.00070582	0.000995043	0.000926856	0.00187209
Cer(d18:1_12:0)_1	1.21332	0.844709	0.487975	0.541287	0.648169	0.750925	0.45386
Cer(d18:1_16:0)_1	0.417158	0.197273	0.442317	0.190357	0.324208	0.276054	0.471941
Cer(d18:1_18:0)_1	0.289185	0.118772	0.251331	0.139807	0.163846	0.167075	0.188223
Cer(d18:1_20:0)_1	0.0336169	0.0198669	0.0273357	0.0178374	0.0178425	0.0229169	0.0204472
Cer(d18:1_22:0)_1	0.0460145	0.0288611	0.0473074	0.0151479	0.0188813	0.0306938	0.0307703
Cer(d18:1_24:0)_1	0.0214479	0.0141626	0.0156649	0.00696566	0.00849584	0.0119432	0.0106833
Cer(d18:1_24:1)_1	0.124586	0.0645865	0.14525	0.0267053	0.0403513	0.0500526	0.0889351
Cer(d18:1_24:2)_1	0.0208705	0.0143003	0.0296079	0.00518155	0.00710053	0.00760984	0.0185017
Cer(d18:2_16:0)_1	0.175785	0.0697939	0.16951	0.0881182	0.0825322	0.112672	0.106291
Cer(d18:2_18:0)_1	0.115237	0.044798	0.0583291	0.0573562	0.0526619	0.0729395	0.0285046
Cer(d18:2_20:0)_1	0.0553688	0.0205768	0.0248393	0.0249421	0.0278161	0.0445137	0.0115521
Cer(d18:2_22:0)_1	0.0722802	0.0332271	0.0402121	0.0241684	0.0254566	0.0357782	0.0202948
Cer(d18:2_24:0)_1	0.0607052	0.0247125	0.0388513	0.0165915	0.0183074	0.0299531	0.014614
Cer(d18:2_24:1)_1	0.155633	0.0706342	0.14406	0.0407158	0.0473549	0.0601027	0.0613775
Cer(d18:2_24:2)_1	0.0216612	0.0122116	0.0190531	0.00454236	0.00265965	0.00772535	0.0072534
Cer(d20:1_20:0)_1	0.00208663	0.00270797	0.000722698	0.00262423	0.000213304	0.00255117	2.77467e-05
Cer(d20:2_20:0)_1	0.00158083	0.000522465	0.00122301	0.00148189	0.000890678	0.000571155	0.000831085
Cer(t18:0_16:0)_1	0.00273422	0.00137758	0.00197414	0.00111016	0.00131481	0.00304758	0.00157171
Cer(t18:0_20:0)_1	0.018336	0.0126249	0.00923208	0.00822698	0.0120232	0.0129652	0.00783084
Cer(t18:0_24:0)_1	0.00172693	0.000380084	0.00216855	0.0004038	0.000213193	0.000772434	0.000254238
Cer(m18:0_16:0)_1	0.00690783	0.00503642	0.0097623	0.00440778	0.0058643	0.0059102	0.00908723
Cer(m18:0_18:0)_1	0.00122434	4.75155e-05	0.000611528	0.000168242	3.55393e-05	0.000888399	0.000254158
Cer(m18:0_24:1)_1	0.00795648	0.00265704	0.00397334	0.00306153	0.00159893	0.00278098	0.0018136
Cer(d16:0_16:0)_2	0.0308802	0.0209273	0.0263563	0.0111394	0.0231193	0.0227639	0.0212845
Cer(d16:0_18:0)_2	0.0109387	0.0110253	0.00475487	0.00450887	0.00835222	0.00961994	0.0040914
Cer(d16:0_20:0)_2	0.0053037	0.00213162	0.000414826	0.00197172	0.000884106	0.00140028	0.00032435
Cer(d16:0_24:2)_2	0.0015829	0.000522464	0.000277943	0.000336202	0.000710668	0.000463552	0.000138656
Cer(d16:1_16:0)_2	0.00107918	0.000997511	0.00151822	0.00070656	0.00113705	0.0011545	0.00136376
Cer(d16:2_18:0)_2	0.0031657	0.0017102	0.00147345	0.00269158	0.00131486	0.00204676	0.00108621
Cer(d16:2_20:0)_2	0.00187064	0.00213774	0.00244667	0.0012784	0.0015623	0.00162214	0.000531408
Cer(d16:2_24:0)_2	0.00172672	0.000237547	0.000889595	0.000874733	0.000639585	0.000733746	0.00103998
Cer(d18:0_16:0)_2	0.0122372	0.00303374	0.00528577	0.00388631	0.00492376	0.0040346	0.00632849
Cer(d18:0_18:0)_2	0.00935664	0.0186833	0.0087354	0.015828	0.00597212	0.0209973	0.00302829
Cer(d18:0_20:0)_2	0.00156917	0.000189968	0.000389012	0.000807399	0.000497486	0.00181497	0.000323569
Cer(d18:0_24:2)_2	0.00266156	0.00337325	0.00113974	0.00969181	0.000674846	0.00420999	0.0012942
Cer(d18:1_12:0)_2	0.197995	0.128258	0.0870233	0.087664	0.104417	0.127816	0.0673855
Cer(d18:1_16:0)_2	0.0578152	0.0301412	0.0667448	0.0336929	0.0435091	0.0467455	0.0726428
Cer(d18:1_18:0)_2	0.0376188	0.0199185	0.0464412	0.0206835	0.0290682	0.0295777	0.0302474
Cer(d18:1_20:0)_2	0.00575548	0.00313149	0.00458714	0.00279248	0.00341248	0.00351461	0.00240356
Cer(d18:1_22:0)_2	0.00928323	0.00608199	0.00642203	0.00275906	0.00326957	0.00363137	0.00619437
Cer(d18:1_24:0)_2	0.00344734	0.00256529	0.00216864	0.00178312	0.00120784	0.00199421	0.00182603
Cer(d18:1_24:1)_2	0.0213037	0.0124985	0.0211754	0.00417168	0.00387359	0.00772598	0.0129522
Cer(d18:1_24:2)_2	0.00482096	0.00337332	0.00494891	0.000571909	0.000675183	0.000888174	0.0023315
Cer(d18:2_16:0)_2	0.0264895	0.00888748	0.0247371	0.0137716	0.013901	0.0165365	0.016051
Cer(d18:2_18:0)_2	0.0164074	0.00656521	0.00953814	0.00784051	0.00892027	0.0141407	0.00547804
Cer(d18:2_20:0)_2	0.00905615	0.00365615	0.00342121	0.00434024	0.00344742	0.00513687	0.00119901
Cer(d18:2_22:0)_2	0.00705165	0.00337319	0.00709031	0.00204432	0.00216591	0.00606414	0.00180133
Cer(d18:2_24:0)_2	0.0111537	0.00517908	0.00539065	0.00201861	0.00302059	0.00509847	0.00214786
Cer(d18:2_24:1)_2	0.0201513	0.0103113	0.019111	0.00592087	0.00643251	0.00876842	0.00894695
Cer(d18:2_24:2)_2	0.00369822	0.000665184	0.00191719	0.000314534	0.000497482	0.00108132	0.000577228
Cer(d20:0_16:0)_2	0.00683458	0.00413316	0.00464303	0.00181664	0.00525953	0.00324095	0.00346656
Cer(d20:0_24:2)_2	0.00129504	0.0012825	0.00125102	0.00558602	0.00131486	0.00224002	0.000785779
Cer(d20:1_16:0)_2	0.0401026	0.0310912	0.0213948	0.0238957	0.0232926	0.0282524	0.0168856
Cer(d20:1_18:0)_2	0.0169823	0.00972772	0.00923816	0.0063305	0.0127477	0.0134468	0.00827292
Cer(d20:2_16:0)_2	0.0111541	0.00517872	0.00722899	0.0074706	0.00799692	0.00726233	0.00552474
Cer(d20:2_20:0)_2	0.00309385	0.000760038	0.00150129	0.00104297	0.000994961	0.000502139	0.00101694
Cer(m18:0_16:0)_2	0.0374297	0.0136844	0.0453251	0.0187331	0.0220803	0.0187793	0.0591607
Cer(m18:0_18:0)_2	0.0376578	0.0100737	0.0282222	0.0161926	0.0174555	0.0226091	0.0259185
Cer(m18:0_20:0)_2	0.00877827	0.00560637	0.00439267	0.00619094	0.00472623	0.00533044	0.00501594
Cer(m18:0_22:0)_2	0.0056125	0.0021852	0.00241591	0.0031963	0.0037313	0.00162214	0.00383762
Cer(m18:0_24:1)_2	0.00100709	0.000617515	0.00141772	2.69266e-05	0.00117254	0.000540711	0.00143294
