# Supplementary material for: Neurotensin-neurotensin receptor 2 signaling in adipocytes suppresses food intake through regulating ceramide metabolism
Source: Cell Res. 2025 Jan 3;35(2):117–31. doi: 10.1038/s41422-024-01038-8 (PMC11770130; doi:10.1038/s41422-024-01038-8)
Supplement: Supplementary file 18 — Supplementary information, Table S6 [file 41422_2024_1038_MOESM18_ESM.xlsx]

## Sheet: Sheet2
STable 6. The concentration of ceramide in the serum upon the haploid depletion of CerS2.
umol/mg	C1	C2	C3	M1	M2	M3	M4
Label	Control	Control	Control	CerS2 KO	CerS2 KO	CerS2 KO	CerS2 KO
Cer(d16:0_24:2)_1	0.0045657	0.00512704	0.000153642	0.00323046	0.00206855	0.00296618	0.00323503
Cer(d16:1_20:0)_1	0.00373022	0.00418884	0.00373815	0.00491131	0.00281063	0.00271031	0.00787413
Cer(d16:1_22:0)_1	0.00292313	0.00328252	0.00691428	0.00211999	0.00214806	0.00199461	0.00252742
Cer(d16:1_24:0)_1	0.00233871	0.00262625	0.00174139	0.0010097	0.000106063	0.000716035	0.000673872
Cer(d16:1_24:1)_1	0.00478381	0.00537197	0.00553127	0.00181732	0.00111374	0.000971599	0.00242633
Cer(d16:2_20:0)_1	0.00489957	0.00550197	0.00235574	0.00504763	0.00371262	0.002148	0.00802017
Cer(d18:0_16:0)_1	0.000723749	0.000812732	0.000564108	0.0017499	0.00132582	0.00117611	0.000876033
Cer(d18:0_20:0)_1	0.000668285	0.000750449	0.000773539	0.00161542	0.000636424	0.000307076	0.00107818
Cer(d18:0_22:0)_1	0.00389977	0.00437923	0.00424593	0.00619228	0.00556588	0.00552663	0.0043835
Cer(d18:0_24:0)_1	0.00289541	0.00325139	0.00327053	0.00134322	0.0018011	0.00178993	0.00269584
Cer(d18:0_24:1)_1	0.00406466	0.0045644	0.00363642	0.0041021	0.00105765	0.00351875	0.00384135
Cer(d18:1_12:0)_1	0.844348	0.948159	0.966134	0.989715	0.89293	0.767427	0.940904
Cer(d18:1_16:0)_1	0.0497667	0.0558854	0.0365905	0.0573198	0.0379513	0.0409977	0.0525392
Cer(d18:1_18:0)_1	0.0288017	0.0323428	0.0151117	0.0241031	0.00928305	0.0118642	0.0252152
Cer(d18:1_20:0)_1	0.0690632	0.0775544	0.0524425	0.0558077	0.0258406	0.0395117	0.0544206
Cer(d18:1_22:0)_1	0.184719	0.20743	0.216691	0.275846	0.208763	0.163995	0.201178
Cer(d18:1_24:0)_1	0.0717281	0.0805469	0.131376	0.098601	0.10213	0.0681381	0.0974108
Cer(d18:1_24:1)_1	0.212215	0.238307	0.227291	0.188201	0.116854	0.145734	0.216138
Cer(d18:1_24:2)_1	0.0156956	0.0176253	0.0140676	0.0127848	0.00938172	0.00929355	0.0187317
Cer(d18:2_16:0)_1	0.00155889	0.00175055	0.00138216	0.00282709	0.00201877	0.000920377	0.00087624
Cer(d18:2_20:0)_1	0.00774001	0.00869163	0.00450704	0.00545183	0.00286392	0.00173857	0.00269545
Cer(d18:2_22:0)_1	0.0186574	0.0209513	0.0338679	0.0201292	0.0164988	0.0124302	0.0119987
Cer(d18:2_24:0)_1	0.00812981	0.00912935	0.0141885	0.00652731	0.00917731	0.0081325	0.00694232
Cer(d18:2_24:1)_1	0.0170975	0.0191996	0.0288463	0.0158869	0.009601	0.0125324	0.0148974
Cer(d20:0_24:0)_1	0.00345212	0.00387655	0.000409745	0.00443534	0.000954654	0.00347762	0.00660527
Cer(d20:0_24:1)_1	0.00611726	0.00686936	0.000256154	0.00625961	0.00201553	0.0050117	0.0113237
Cer(d20:1_24:1)_1	0.00217163	0.00243863	0.00327779	0.0015478	0.00185644	0.00219908	0.0037069
Cer(d20:1_24:2)_1	0.00116917	0.00131292	0.00153662	0.00242247	0.00121973	0.00204586	0.00208912
Cer(d20:2_18:0)_1	0.00395323	0.00443927	0.00245823	0.00174059	0.00312928	0.00378405	0.00296529
Cer(d20:2_20:0)_1	0.00373022	0.00418884	0.000327786	0.00504845	0.00169735	0.00357925	0.00605899
Cer(d20:2_24:0)_1	0.00139181	0.00156293	0.000256095	0.00289422	0.000689565	0.000255981	0.00235866
Cer(d20:2_24:1)_1	0.000946543	0.00106292	0.00143398	0.000807627	0.00116673	0.00158545	0.00134791
Cer(t18:0_16:0)_1	0.00172606	0.00193827	0.00250973	0.00107675	0.000742539	0.00531914	0.00768326
Cer(t18:0_22:0)_1	0.00684863	0.00769065	0.00614567	0.00767273	0.00461424	0.00404035	0.00586378
Cer(t18:0_24:0)_1	0.00662673	0.00744147	0.00824688	0.00551365	0.00647142	0.00562585	0.00397824
Cer(t18:0_24:1)_1	0.00384181	0.00431415	0.00773404	0.00471123	0.00302289	0.00337386	0.00249365
Cer(t18:0_24:2)_1	0.00306242	0.00343894	0.000245779	0.00498038	0.00190906	0.00276203	0.00350489
Cer(m18:0_16:0)_1	0.00490053	0.00550304	0.00614595	0.00504517	0.00281115	0.00214808	0.0053244
Cer(m18:0_20:0)_1	0.00534591	0.00600318	0.00881024	0.0104336	0.0069489	0.0045008	0.00694235
Cer(m18:0_22:0)_1	0.00785162	0.00881696	0.0118935	0.00928924	0.0111936	0.00629168	0.0105152
Cer(m18:0_24:0)_1	0.0042316	0.00475186	0.00809251	0.00558709	0.00466751	0.00311996	0.00390944
Cer(m18:0_24:1)_1	0.000946385	0.00106274	0.00220173	0.00121089	3.18226e-05	0.00107417	0.00107842
Cer(d16:0_16:0)_2	0.0515043	0.0578366	0.124564	0.0696125	0.0575087	0.05849	0.0672074
Cer(d16:0_18:0)_2	0.0102461	0.0115058	0.0103981	0.00928948	0.0119366	0.0100769	0.0113243
Cer(d16:0_20:0)_2	0.00367488	0.00412669	0.00382543	0.00368968	0.00206197	0.00271713	0.00208909
Cer(d16:0_22:0)_2	0.00239419	0.00268856	3.0727e-05	0.00255754	0.000424335	0.00189228	0.00303268
Cer(d16:0_24:2)_2	0.00395354	0.00443962	0.0041998	0.00581936	0.00450861	0.00327327	0.00242629
Cer(d16:1_20:0)_2	0.00205899	0.00231214	0.00353346	0.00430724	0.00323546	0.00301753	0.00303302
Cer(d16:1_22:0)_2	0.000612499	0.000687804	0.00204855	0.00114438	0.0015381	0.000767112	0.00310035
Cer(d16:1_24:1)_2	0.0026728	0.00300142	6.14541e-05	0.00349982	0.000318223	0.00199458	0.0049199
Cer(d16:2_24:1)_2	0.0051231	0.00575298	0.00712009	0.00282638	0.00371273	0.00393845	0.00337021
Cer(d18:0_16:0)_2	0.010125	0.0113698	0.0116433	0.0137005	0.0141294	0.00961782	0.00930244
Cer(d18:0_18:0)_2	0.00144759	0.00162556	0.000225336	0.0014807	0.00148512	0.00199485	0.00256118
Cer(d18:0_22:0)_2	0.00347695	0.00390443	0.0029198	0.00347997	0.0024397	0.00163544	0.00444822
Cer(d18:0_24:0)_2	0.00155857	0.00175019	0.00204821	0.0021537	0.00201538	0.00199463	0.00295952
Cer(d18:0_24:1)_2	0.0035666	0.0040051	0.00276538	0.00565457	0.0022799	0.00101774	0.00357228
Cer(d18:0_24:2)_2	0.0104141	0.0116945	0.00968118	0.0105016	0.00887522	0.00455226	0.00842584
Cer(d18:1_12:0)_2	0.137777	0.154716	0.170671	0.187325	0.150253	0.121952	0.154351
Cer(d18:1_18:0)_2	0.0218356	0.0245203	0.0207682	0.026408	0.0214453	0.0221046	0.0238724
Cer(d18:1_20:0)_2	0.0112475	0.0126303	0.00665267	0.00780598	0.0053552	0.0052979	0.0079508
Cer(d18:1_22:0)_2	0.0340999	0.0382924	0.0437848	0.0503485	0.0343195	0.0212321	0.0302741
Cer(d18:1_24:0)_2	0.0116948	0.0131327	0.0173655	0.0144733	0.012839	0.0100712	0.0179367
Cer(d18:1_24:1)_2	0.0290833	0.032659	0.0366457	0.0348117	0.0159174	0.0230252	0.0394509
Cer(d18:1_24:2)_2	0.00111357	0.00125048	0.00148517	0.00336515	0.00196239	0.000666307	0.00222353
Cer(d18:2_20:0)_2	0.00239434	0.00268872	0.00215069	0.00235557	0.00318213	0.00307738	0.00323502
Cer(d18:2_22:0)_2	0.00267246	0.00300104	0.00389203	0.00168749	0.0015376	0.00117629	0.00148258
Cer(d18:2_24:1)_2	0.00161485	0.00181339	0.00240697	0.00114383	0.000180275	0.00184119	0.00208934
Cer(d20:0_16:0)_2	0.00300684	0.00337652	0.00199735	0.00222098	0.00286395	0.00143188	0.0017523
Cer(d20:0_18:0)_2	0.00935514	0.0105053	0.00998754	0.00915483	0.00843371	0.00434727	0.00431315
Cer(d20:1_16:0)_2	0.0252615	0.0283674	0.0214718	0.0393811	0.0227133	0.0231105	0.0318648
Cer(d20:1_18:0)_2	0.00673433	0.0075623	0.00685393	0.0103049	0.007643	0.00767021	0.00944548
Cer(d20:1_20:0)_2	0.00222697	0.00250077	0.000204819	0.00177039	0.00116657	0.0034778	0.00417856
Cer(d20:1_24:0)_2	0.00339633	0.0038139	0.000204784	0.0045766	0.000475739	0.00271024	0.00404496
Cer(d20:2_20:0)_2	0.00356331	0.00400141	0.000184357	0.00383638	0.00185647	0.00204545	0.00620099
Cer(d20:2_24:1)_2	4.45281e-05	5.00027e-05	0.000204793	5.3826e-05	4.24166e-05	0.000204657	5.38987e-05
Cer(t18:0_16:0)_2	0.00100199	0.00112518	0.0050703	0.00141334	0.0033947	0.00363116	0.00269628
Cer(t18:0_22:0)_2	0.0028395	0.00318861	0.00533195	0.0052501	0.00217451	0.00383592	0.00323521
Cer(t18:0_24:0)_2	0.00517855	0.00581525	0.00512144	0.00599085	0.00466773	0.0041938	0.00424661
Cer(t18:0_24:1)_2	0.00261711	0.00293888	0.00563376	0.00424018	0.00254598	0.00275852	0.00363958
Cer(t18:0_24:2)_2	0.00473119	0.00531288	0.000471127	0.00484455	0.0028111	0.00450093	0.00593139
Cer(m18:0_16:0)_2	0.0125867	0.0141342	0.0105005	0.0162928	0.0120969	0.00173887	0.00606615
Cer(m18:0_18:0)_2	0.00540132	0.0060654	0.00548013	0.00612489	0.00615315	0.00138078	0.00256114
Cer(m18:0_20:0)_2	0.0390041	0.0437995	0.050038	0.0492407	0.0460839	0.0365964	0.0435036
Cer(m18:0_22:0)_2	0.0523957	0.0588376	0.0689487	0.086769	0.0748752	0.056395	0.0866238
Cer(m18:0_24:0)_2	0.00244995	0.00275117	0.00302162	0.00242346	0.00397836	0.00204589	0.00444808
Cer(m18:0_24:1)_2	0.0026728	0.00300141	3.0727e-05	0.00538461	0.00196246	0.00286422	0.00424591
