# Supplementary material for: Neurotensin-neurotensin receptor 2 signaling in adipocytes suppresses food intake through regulating ceramide metabolism
Source: Cell Res. 2025 Jan 3;35(2):117–31. doi: 10.1038/s41422-024-01038-8 (PMC11770130; doi:10.1038/s41422-024-01038-8)
Supplement: Supplementary file 19 — Supplementary information, Table S7 [file 41422_2024_1038_MOESM19_ESM.xlsx]

## Sheet: Sheet1
STable 7. The concentration of ceramide in the liver upon the haploid depletion of CerS2.
nmol/mg	2023129_C1	2023129_C2	2023129_C3	2023129_C4	2023129_M1	2023129_M2	2023129_M6
Sample Type	Control	Control	Control	Control	CerS2 KO	CerS2 KO	CerS2 KO
Cer(d16:0_24:1)+H_1	0.00146225	0.00115952	0.00120227	0.00115391	0.000374855	0.000817425	0.00043351
Cer(d16:1_16:0)+H_1	0.000847258	0.00106186	0.00171303	0.00116039	0.000974726	0.00133418	0.00115384
Cer(d16:1_18:0)+H_1	0.000498737	0.000736087	0.000749777	0.000451234	0.000236441	0.000568962	0.000195779
Cer(d16:1_20:0)+H_1	0.00675343	0.00516069	0.00477159	0.00441685	0.00202464	0.00278625	0.00129365
Cer(d16:1_22:0)+H_1	0.0264071	0.0152035	0.0146252	0.0110552	0.00653684	0.00788935	0.00266436
Cer(d16:1_24:0)+H_1	0.0119406	0.00939966	0.009094	0.00498533	0.00230738	0.00406875	0.00123773
Cer(d16:1_24:1)+H_1	0.0227028	0.015444	0.017791	0.0134501	0.00596558	0.00831499	0.00389549
Cer(d18:0_16:0)+H_1	0.00347166	0.00439164	0.00444172	0.00593344	0.00639342	0.00653587	0.00882263
Cer(d18:0_18:0)+H_1	0.00192693	0.00417002	0.00429966	0.00467481	0.00423455	0.00372814	0.00593146
Cer(d18:0_20:0)+H_1	0.00394986	0.0033162	0.00375614	0.00423639	0.0032246	0.00431057	0.00267153
Cer(d18:0_22:0)+H_1	0.0155695	0.0135239	0.0127331	0.0166548	0.0115639	0.0129934	0.0105319
Cer(d18:0_24:0)+H_1	0.00424416	0.00549989	0.00586148	0.00582989	0.00415937	0.00533781	0.00468992
Cer(d18:0_24:1)+H_1	0.0172677	0.022196	0.020408	0.0231985	0.018857	0.0207712	0.0186619
Cer(d18:0_24:2)+H_1	0.00197486	0.00216292	0.00229492	0.00210183	0.00201317	0.00211258	0.00164346
Cer(d18:1_12:0)+H_1	0.678003	0.678944	0.639156	0.647064	0.609153	0.676235	0.629061
Cer(d18:1_16:0)+H_1	0.160403	0.208123	0.204222	0.279897	0.269075	0.318604	0.386705
Cer(d18:1_18:0)+H_1	0.0866766	0.2101	0.184461	0.22858	0.190631	0.188777	0.258556
Cer(d18:1_20:0)+H_1	0.159951	0.165467	0.157111	0.201499	0.169666	0.16406	0.150421
Cer(d18:1_22:0)+H_1	0.703017	0.607525	0.634453	0.727264	0.564147	0.623901	0.489141
Cer(d18:1_24:0)+H_1	0.184273	0.287376	0.291931	0.241421	0.18124	0.228824	0.205793
Cer(d18:1_24:1)+H_1	0.780312	0.97397	0.993479	0.927486	0.826678	0.963658	0.787499
Cer(d18:1_24:2)+H_1	0.0570468	0.0749471	0.0753801	0.0799781	0.0575085	0.0639985	0.0662513
Cer(d18:2_16:0)+H_1	0.00745186	0.0101761	0.00946285	0.00949007	0.0120437	0.0128487	0.0125418
Cer(d18:2_18:0)+H_1	0.00226867	0.00311442	0.00254689	0.00278517	0.0024687	0.00185089	0.00224482
Cer(d18:2_20:0)+H_1	0.0343893	0.0258464	0.026968	0.026566	0.018144	0.0183188	0.011088
Cer(d18:2_22:0)+H_1	0.256897	0.157086	0.148068	0.161973	0.108445	0.115628	0.0546651
Cer(d18:2_24:0)+H_1	0.0652266	0.0696991	0.0626616	0.0380154	0.0371387	0.0421895	0.0186035
Cer(d18:2_24:1)+H_1	0.133989	0.127552	0.123061	0.158629	0.0868459	0.0948242	0.0713397
Cer(d18:2_24:2)+H_1	0.00750472	0.00718129	0.00815118	0.00822214	0.00500191	0.004762	0.00455285
Cer(d20:1_24:1)+H_1	0.0002323	0.000397347	0.000361957	0.000444767	0.000611337	0.000379277	0.000804185
Cer(d20:2_20:0)+H_1	0.000826804	0.000840291	0.000769145	0.00147629	0.00132659	0.00202077	0.00187403
Cer(d20:2_22:0)+H_1	0.000444106	0.000644884	0.000581719	0.000831584	0.000922811	0.000869804	0.000748162
Cer(d20:2_24:1)+H_1	0.000772122	0.000670925	0.000575254	0.000560817	0.000271067	0.000634314	0.000524416
Cer(t18:0_16:0)+H_1	0.00135292	0.00155693	0.0020814	0.00182454	0.00109586	0.0011608	0.00148943
Cer(t18:0_18:0)+H_1	0.000737941	0.000657934	0.000975992	0.000689758	0.000576746	0.000510063	0.000608336
Cer(t18:0_20:0)+H_1	0.00125722	0.00215312	0.00245648	0.00213392	0.00225523	0.00253093	0.00198242
Cer(t18:0_22:0)+H_1	0.00194728	0.00162533	0.00164178	0.00172124	0.00142465	0.001805	0.00114673
Cer(t18:0_24:0)+H_1	0.000956639	0.00142664	0.00115704	0.00104761	0.000761316	0.000843618	0.000832096
Cer(t18:0_24:1)+H_1	0.00226843	0.00225389	0.00135421	0.00160521	0.00212831	0.00278605	0.000825083
Cer(t18:0_24:2)+H_1	0.00143495	0.00200645	0.00128318	0.00119905	0.000545025	0.00153027	0.00155243
Cer(m18:0_16:0)+H_1	0.00854636	0.007795	0.00907452	0.00960507	0.00967952	0.0103987	0.0105306
Cer(m18:0_18:0)+H_1	0.00293853	0.00465244	0.00457747	0.00392029	0.00286129	0.00274064	0.00282541
Cer(m18:0_20:0)+H_1	0.0192469	0.0129033	0.0143676	0.0139095	0.00796246	0.0117326	0.00482585
Cer(m18:0_22:0)+H_1	0.0813855	0.0483115	0.0469124	0.0461011	0.0286448	0.0393477	0.015759
Cer(m18:0_24:0)+H_1	0.022711	0.0226302	0.021862	0.0130576	0.00818889	0.0132618	0.00564444
Cer(m18:0_24:1)+H_1	0.074241	0.055464	0.0582938	0.0630111	0.0330984	0.0456868	0.025136
Cer(m18:0_24:2)+H_1	0.00453798	0.00453467	0.0043442	0.00339778	0.00201877	0.00268142	0.00140553
Cer(d16:0_16:0)+H_2	0.0462662	0.0433727	0.0448804	0.0424777	0.0421857	0.0410089	0.0475391
Cer(d16:0_18:0)+H_2	0.00281539	0.00221497	0.00235292	0.00156	0.00301112	0.0022826	0.00196502
Cer(d16:0_20:0)+H_2	0.00372108	0.00343008	0.00345214	0.00284978	0.00325934	0.00378073	0.00275882
Cer(d16:0_24:2)+H_2	0.00129832	0.000527627	0.000801473	0.000315858	0.000374887	0.00045776	0.000363628
Cer(d16:1_20:0)+H_2	0.00118205	0.000547176	0.000691612	0.000780079	0.000149955	0.000359668	0.000125849
Cer(d16:1_22:0)+H_2	0.00367646	0.00197386	0.00214609	0.00150854	0.000991953	0.0013472	0.000230744
Cer(d16:1_24:1)+H_2	0.00301353	0.00258968	0.00254696	0.00207585	0.00087661	0.000954708	0.000657269
Cer(d16:2_22:0)+H_2	0.000628553	0.00128979	0.0015966	0.00123773	0.000830523	0.000738905	0.00124468
Cer(d16:2_24:0)+H_2	0.0103742	0.0107024	0.00945475	0.0113531	0.00832676	0.0099324	0.00587543
Cer(d16:2_24:1)+H_2	0.00269917	0.00361671	0.00354268	0.00252091	0.00190349	0.00227936	0.00229395
Cer(d16:2_24:2)+H_2	0.000198126	7.8158e-05	0.000239142	0.000444803	0.00021914	0.000274657	0.000244711
Cer(d18:0_16:0)+H_2	0.00111379	0.00216946	0.0023143	0.00252091	0.00316122	0.0032246	0.00493808
Cer(d18:0_18:0)+H_2	0.00568024	0.00782169	0.00809827	0.00707548	0.00523355	0.00469699	0.00701006
Cer(d18:0_20:0)+H_2	0.00112053	0.00179144	0.00240472	0.00120549	0.00224963	0.00185077	0.00145449
Cer(d18:0_22:0)+H_2	0.00319832	0.00480247	0.0044036	0.00407546	0.00504282	0.00512278	0.00534467
Cer(d18:0_24:0)+H_2	0.00045096	0.00128007	0.00266315	0.00112822	0.00161494	0.000987497	0.00128675
Cer(d18:0_24:1)+H_2	0.00706831	0.00980357	0.00977632	0.0063977	0.00914903	0.00893221	0.00773871
Cer(d18:0_24:2)+H_2	0.000341619	0.000599288	0.00065929	0.000547922	0.000893953	0.000601623	0.0005629
Cer(d18:1_12:0)+H_2	0.1	0.1	0.1	0.1	0.1	0.1	0.1
Cer(d18:1_16:0)+H_2	0.0268146	0.0337568	0.0302451	0.0431885	0.0419528	0.0480647	0.0651731
Cer(d18:1_18:0)+H_2	0.0160936	0.0332309	0.0360715	0.0391804	0.0291445	0.0267998	0.0446465
Cer(d18:1_20:0)+H_2	0.025342	0.0268869	0.0241268	0.0297659	0.0244778	0.0255762	0.0218908
Cer(d18:1_22:0)+H_2	0.112824	0.0947171	0.097039	0.114066	0.0865702	0.0935846	0.0725118
Cer(d18:1_24:0)+H_2	0.0265633	0.0391862	0.041348	0.0337602	0.0269699	0.0308823	0.0318337
Cer(d18:1_24:1)+H_2	0.114319	0.154285	0.143548	0.144418	0.118768	0.13756	0.124534
Cer(d18:1_24:2)+H_2	0.00794957	0.0106083	0.0108001	0.0110555	0.00967159	0.0100899	0.0101581
Cer(d18:2_16:0)+H_2	0.00112741	0.00126377	0.00132509	0.0016827	0.0020765	0.0021518	0.00211912
Cer(d18:2_18:0)+H_2	0.000163973	0.000547152	0.000542912	0.000360983	0.000288363	0.000274657	0.000391639
Cer(d18:2_20:0)+H_2	0.00451027	0.0038439	0.00354585	0.00342032	0.00263021	0.00323074	0.00169225
Cer(d18:2_22:0)+H_2	0.0370732	0.0219792	0.0240845	0.0251732	0.0168295	0.0162772	0.00667686
Cer(d18:2_24:0)+H_2	0.00926972	0.00932783	0.0103163	0.00575187	0.00553948	0.00560634	0.00248963
Cer(d18:2_24:1)+H_2	0.0189628	0.0167987	0.0176656	0.0181992	0.0124925	0.011906	0.00810741
Cer(d18:2_24:2)+H_2	0.00110686	0.0010358	0.00106654	0.00101209	0.000553645	0.000614719	0.000377581
Cer(d20:0_16:0)+H_2	0.00268563	0.00385744	0.00378854	0.00362369	0.0046157	0.00473614	0.00386082
Cer(d20:0_18:0)+H_2	0.0045309	0.00630769	0.00623916	0.00544889	0.00414181	0.00463092	0.00323809
Cer(d20:0_20:0)+H_2	7.51647e-05	0.000149817	0.00016805	0.000457699	7.49736e-05	0.000124241	0.000174793
Cer(d20:1_16:0)+H_2	0.00887981	0.0107221	0.00979297	0.011645	0.00954733	0.00899078	0.0111881
Cer(d20:1_18:0)+H_2	0.00432562	0.00378836	0.00421456	0.00688544	0.00493392	0.00368558	0.00362595
Cer(d20:2_16:0)+H_2	0.00110683	0.00178495	0.00173882	0.00179858	0.00126887	0.00122297	0.00169218
Cer(t18:0_16:0)+H_2	0.00387502	0.0049067	0.00412489	0.00397219	0.00316702	0.00273403	0.00374891
Cer(t18:0_18:0)+H_2	0.000662818	0.000475496	0.000691604	0.000419027	0.000571016	0.000457762	0.000314641
Cer(t18:0_20:0)+H_2	0.000669576	0.000462528	0.000303772	0.000696181	0.000484429	0.000637605	0.000349626
Cer(t18:0_22:0)+H_2	0.00105226	0.00123772	0.00102126	0.00120548	0.000813212	0.00110516	0.000902035
Cer(t18:0_24:0)+H_2	0.000539772	0.000938059	0.000746571	0.00063175	0.000224934	0.000778214	0.000496443
Cer(t18:0_24:1)+H_2	0.000922412	0.00164814	0.00133162	0.0007413	0.00120552	0.00146483	0.000880998
Cer(m18:0_16:0)+H_2	0.0022208	0.00230621	0.00332906	0.00310749	0.00580976	0.0054487	0.00614118
Cer(m18:0_18:0)+H_2	0.00332136	0.00646399	0.00659534	0.00405566	0.0075645	0.00570377	0.00723288
Cer(m18:0_20:0)+H_2	0.00203623	0.00462641	0.00479756	0.00270794	0.00611088	0.00512918	0.0035878
Cer(m18:0_22:0)+H_2	0.00358124	0.00577469	0.00508947	0.00447567	0.00832977	0.00615042	0.00617066
Cer(m18:0_24:0)+H_2	0.000703748	0.00185014	0.00177116	0.00183737	0.00179956	0.00184434	0.000936984
Cer(m18:0_24:1)+H_2	0.00237126	0.00698091	0.00662867	0.00474607	0.00942624	0.00708646	0.00713582
Cer(m18:0_24:2)+H_2	0.000423596	0.00100316	0.000975981	0.000328739	0.000790149	0.00077168	0.000790124
