# Supplementary material for: Neurotensin-neurotensin receptor 2 signaling in adipocytes suppresses food intake through regulating ceramide metabolism
Source: Cell Res. 2025 Jan 3;35(2):117–31. doi: 10.1038/s41422-024-01038-8 (PMC11770130; doi:10.1038/s41422-024-01038-8)
Supplement: Supplementary file 20 — Supplementary information, Table S8 [file 41422_2024_1038_MOESM20_ESM.xlsx]

## Sheet: Sheet1
STable 8. The concentration of ceramide upon the knocking-down of CerS2.
nmol/mg	Control	Control	Control	Control	ShCerS2	ShCerS2	ShCerS2	ShCerS2	ShCerS2
Cer(d18:0_16:0)+H_1	1.09121e-05	3.20465e-05	3.23234e-05	2.35278e-05	3.88039e-05	3.71585e-05	2.89439e-05	2.25178e-05	3.48012e-05
Cer(d18:0_22:0)+H_1	0.000328423	0.000247545	0.000331632	0.000259814	0.000230015	0.000131491	0.00018757	0.000162144	0.000175992
Cer(d18:0_24:0)+H_1	0.000396948	0.000303974	0.000276383	0.000208845	0.000230036	0.000131497	0.000203794	0.000201585	0.0001601
Cer(d18:0_24:1)+H_1	0.000423746	0.000449858	0.000389035	0.00036282	0.000315248	0.00029164	0.000250126	0.00030745	0.000255555
Cer(d18:0_24:2)+H_1	4.66279e-05	3.9781e-05	5.52658e-05	3.72529e-05	2.55557e-05	2.76347e-05	4.16807e-05	1.35121e-05	4.27525e-05
Cer(d18:1_12:0)+H_1	0.1	0.1	0.1	0.1	0.1	0.1	0.1	0.1	0.1
Cer(d18:1_16:0)+H_1	0.00169282	0.00149601	0.00187338	0.00145995	0.00180549	0.00163732	0.00194671	0.00138126	0.00165774
Cer(d18:1_18:0)+H_1	0.000276823	0.000269653	0.00032225	0.000320616	0.000247043	0.000159133	0.000240868	0.000207198	0.000256539
Cer(d18:1_20:0)+H_1	0.000810772	0.000499551	0.000750971	0.000451032	0.00051592	0.000368797	0.000674019	0.000528181	0.000547938
Cer(d18:1_22:0)+H_1	0.0164591	0.0128303	0.015593	0.0112772	0.0117559	0.00784897	0.00846874	0.0091052	0.00985831
Cer(d18:1_24:0)+H_1	0.0168334	0.013048	0.0155468	0.00858966	0.00950474	0.00713043	0.00723745	0.00781676	0.00782787
Cer(d18:1_24:1)+H_1	0.0246002	0.0223696	0.0201212	0.0159187	0.016335	0.0115626	0.0146932	0.0135078	0.0119155
Cer(d18:1_24:2)+H_1	0.00125061	0.00138749	0.00125296	0.000892399	0.000764014	0.000502239	0.000898785	0.000778278	0.000590725
Cer(d18:2_16:0)+H_1	6.9447e-05	0.000121559	0.000100108	0.000120582	6.53067e-05	6.0978e-05	7.17845e-05	6.86883e-05	0.000102412
Cer(d18:2_20:0)+H_1	0.000108146	9.2821e-05	0.000126183	6.7644e-05	9.74824e-05	5.81261e-05	0.000107694	9.00809e-05	0.000106386
Cer(d18:2_22:0)+H_1	0.00204328	0.00237225	0.00204522	0.00218318	0.0019543	0.00140042	0.00149095	0.00173503	0.00197207
Cer(d18:2_24:0)+H_1	0.00174748	0.00214083	0.00202847	0.00180447	0.00169424	0.00107011	0.00088663	0.00137562	0.00127389
Cer(d18:2_24:1)+H_1	0.00208293	0.00196328	0.0018542	0.00192789	0.00189523	0.00143377	0.00183267	0.00179814	0.00160357
Cer(d18:2_24:2)+H_1	7.53986e-05	6.29857e-05	5.52662e-05	9.60725e-05	6.34124e-05	3.90688e-05	8.56802e-05	5.06672e-05	4.37463e-05
Cer(t18:0_20:0)+H_1	2.43041e-05	3.7568e-05	1.87709e-05	4.50952e-05	1.27776e-05	7.62194e-06	2.8945e-05	1.80167e-05	3.38048e-05
Cer(m18:0_16:0)+H_1	6.94388e-06	6.51962e-05	8.23774e-05	5.19585e-05	6.05745e-05	3.0492e-05	5.67359e-05	4.95445e-05	2.28679e-05
Cer(m18:0_24:0)+H_1	0.000494168	0.000422176	0.000529359	0.000236288	0.000301973	0.0002897	0.000298757	0.000295041	0.000270466
Cer(m18:0_24:1)+H_1	0.000897202	0.000779257	0.000593475	0.000600134	0.000744176	0.000446009	0.00061496	0.000445978	0.000489259
Cer(d16:0_18:0)+H_2	0.00239352	0.00323807	0.00177015	0.00139816	0.00154787	0.0023499	0.00219401	0.00247334	0.00279311
Cer(d16:0_24:2)+H_2	0.000921303	0.000860202	0.000861752	0.000746416	0.000664686	0.000859981	0.000931385	0.00066231	0.000872402
Cer(d16:2_24:0)+H_2	0.000123021	9.83515e-05	8.34194e-05	6.07857e-05	8.8023e-05	9.43342e-05	9.7264e-05	5.51754e-05	0.000103404
Cer(d16:2_24:1)+H_2	5.85326e-05	8.28732e-05	9.48902e-05	4.31322e-05	5.20512e-05	3.04881e-05	5.32594e-05	3.94079e-05	5.36902e-05
Cer(d18:0_16:0)+H_2	0.00315199	0.00427752	0.00251421	0.00195984	0.00237218	0.00325508	0.00332369	0.00377486	0.00388561
Cer(d18:0_24:2)+H_2	0.00208947	0.0021586	0.00259659	0.00218135	0.00181558	0.00286795	0.00249158	0.001854	0.00182557
Cer(d18:1_18:0)+H_2	0.0014064	0.0016165	0.0017836	0.00155548	0.00135914	0.00136119	0.00216472	0.00205682	0.00171172
Cer(d18:1_22:0)+H_2	0.00258839	0.00183726	0.00222691	0.00185524	0.0017675	0.00109548	0.00118516	0.00126983	0.00128144
Cer(d18:1_24:1)+H_2	0.00358056	0.00335552	0.00298424	0.00240925	0.00237141	0.00158222	0.00204011	0.002126	0.00175273
Cer(d18:2_22:0)+H_2	0.00030559	0.000354753	0.000223159	0.000306869	0.000295328	0.000178181	0.000269791	0.000190313	0.000290341
Cer(d18:2_24:0)+H_2	0.000308568	0.000343691	0.000248201	0.000240221	0.000222448	0.000143889	0.000111154	0.000213954	0.000207814
Cer(d20:0_16:0)+H_2	0.00080377	0.000563631	0.000618444	0.000510843	0.000604895	0.000694788	0.000739971	0.000826683	0.000842341
Cer(d20:0_18:0)+H_2	0.00278823	0.00208543	0.00179033	0.0016066	0.00198596	0.00133454	0.00192421	0.00187011	0.00195908
Cer(d20:1_16:0)+H_2	0.00121466	0.00192662	0.00182528	0.00123806	0.00156306	0.00133927	0.00187746	0.00177646	0.00149076
Cer(d20:1_18:0)+H_2	0.000657725	0.000695771	0.000545454	0.000579516	0.000682514	0.000601343	0.000890605	0.000727534	0.000663289
Cer(t18:0_16:0)+H_2	0.00280146	0.00298736	0.00122899	0.00187414	0.00195055	0.0018216	0.00223453	0.00240436	0.00264196
Cer(m18:0_20:0)+H_2	0.000331394	0.000313844	0.000351436	0.000277455	0.000241371	0.000289695	0.000336972	0.000369357	0.000251552
Cer(m18:0_22:0)+H_2	0.000526929	0.000540484	0.000609204	0.000538371	0.000507459	0.000300194	0.000443542	0.000536128	0.000516131
Cer(m18:0_24:1)+H_2	0.000124996	8.61998e-05	0.000106357	9.50925e-05	0.000141036	8.19383e-05	8.33647e-05	6.30527e-05	6.36331e-05
