# Supplementary material for: Neurotensin-neurotensin receptor 2 signaling in adipocytes suppresses food intake through regulating ceramide metabolism
Source: Cell Res. 2025 Jan 3;35(2):117–31. doi: 10.1038/s41422-024-01038-8 (PMC11770130; doi:10.1038/s41422-024-01038-8)
Supplement: Supplementary file 21 — Supplementary information, Table S9 [file 41422_2024_1038_MOESM21_ESM.xlsx]

## Sheet: normalized_counts_3v3
STable 9. The RNA-seq data of the WAT in the Ntsr2 AKO mice.
	Control	Control	Control	Ntsr2 AKO	Ntsr2 AKO	Ntsr2 AKO
Plekha6	176.705	144.433	348.22	151.733	307.844	157.88
Catsperg2	6.44236	2.06333	4.79642	0	5.18255	6.07232
Def6	181.306	243.473	222.554	155.862	314.063	259.086
Ttc7	896.408	820.175	1068.64	748.344	491.306	820.775
Rpl5	20111.2	28362.6	25420.1	23388.6	22582.5	28545
BC056474	2125.98	2277.92	1845.66	1898.21	2472.08	2027.14
1700007L15Rik	80.0693	127.927	73.8649	60.8998	92.2495	94.121
Vamp2	5258.81	3768.68	4134.51	4928.75	5413.7	3389.37
Gm9875	0	0	2.87785	4.1288	0	4.04821
Rgl1	6975.23	3782.09	5369.11	4522.06	2659.69	2002.85
Slc35a3	2280.59	2369.74	2077.81	2263.61	2607.86	2538.23
6030442K20Rik	17.4864	10.3167	17.2671	30.966	11.4016	22.2652
Gm22457	0.920337	1.03167	0.959284	1.0322	1.03651	1.01205
Cd300lg	5356.36	4159.68	3397.78	5496.46	6628.49	3517.9
Cul2	2070.76	2625.59	2847.16	2199.62	2226.43	2292.3
E130215H24Rik	9.20337	4.12666	0	0	4.14604	0
Acer2	3606.8	4511.48	3058.2	3710.76	5360.83	2108.11
Itga9	312.915	435.363	377.958	521.261	333.756	395.713
RP23-138F21.1	7.3627	0	6.71499	0	9.3286	10.1205
Syvn1	3658.34	3350.85	2825.09	3214.27	2984.11	2289.27
Samd13	0	3.095	12.4707	0	0	8.09643
1810058I24Rik	2766.53	2928.9	2520.04	2987.18	3396.65	3345.85
Sdr42e1	508.946	332.196	387.551	633.77	716.229	562.702
Ccne2	153.696	300.215	357.813	189.925	309.917	263.134
Rln3	0	4.12666	6.71499	0	0	0
Rara	969.115	937.784	1042.74	733.894	641.6	739.811
4931414P19Rik	201.554	137.212	210.083	322.046	281.931	340.05
Ppp1r36	0	7.22166	0	0	9.3286	0
Tuba1a	27888.1	18236.8	13942.2	18442.3	12829.9	11012.2
Gsg2	31.2915	66.0266	35.4935	88.7691	63.2272	70.8437
Socs3	4008.99	1189.51	2698.47	852.597	188.645	511.087
Gm23747	7.3627	0	2.87785	5.161	3.10953	2.02411
Utp6	3105.22	3096.03	3202.09	2662.04	2634.81	2460.3
C230037L18Rik	73.627	33.0133	40.2899	62.9642	108.834	55.6629
Pkdrej	2.76101	0	1.91857	0	0	4.04821
Kctd1	80.0693	52.615	117.992	73.2861	46.643	101.205
Il17c	0	4.12666	0	0	0	0
Lgi1	25.7694	27.855	11.5114	37.1592	50.789	53.6388
Gpr25	0	0	0	3.0966	3.10953	2.02411
Trib1	4134.15	2657.57	2743.55	1327.41	1392.03	1530.22
Ddx31	318.437	439.49	551.588	297.273	296.442	189.254
Abi3bp	3083.13	2412.04	4075.04	3267.94	3272.26	3002.76
Cyp51	3036.19	4653.85	3374.76	2463.86	1264.54	2417.8
Aagab	1738.52	1603.21	1574.19	1625.71	1762.07	1810.56
Tdp2	663.563	717.008	744.405	916.593	883.107	1106.17
Ighv3-6	0	0	10.5521	153.798	0	0
Cd40	79.149	155.782	57.5571	23.7406	67.3732	206.459
Acp2	3538.7	4001.83	3130.14	3897.58	3540.72	3434.91
Cnp	1213	1177.13	1219.25	938.269	1287.35	1324.78
Eif2b5	3084.05	2996.99	3198.25	2979.96	2911.56	2513.94
Slc25a14	124.245	117.61	114.155	129.025	225.959	236.821
Igkj1	0	0	0	37.1592	4.14604	2.02411
Pip5kl1	1.84067	0	4.79642	7.22539	2.07302	0
Dhx33	2004.49	2034.45	2464.4	1854.86	1818.04	1729.6
Gm8898	210.757	170.225	228.31	208.504	215.594	181.158
Lrrtm4	4.60168	9.28499	9.59284	0	0	8.09643
Aadac	0	4.12666	0	0	0	0
Lrrn4	119.644	57.7733	52.7606	108.381	105.724	71.8558
Mpzl2	231.005	239.347	224.472	454.168	498.562	344.098
Gstm7	373.657	503.453	396.184	355.077	488.197	524.244
mmu-mir-6991	26.6898	18.57	31.6564	33.0304	37.3144	38.458
Mrc2	2039.47	2464.65	1735.35	2197.55	2344.59	3819.49
Zfp598	3408.93	2701.93	2902.79	3787.14	2353.92	3027.05
Rilpl2	831.064	1151.34	930.506	896.981	916.276	1286.32
Has2os	30.3711	27.855	111.277	74.3183	53.8986	114.362
Tmem126b	1674.09	1612.49	1731.51	1885.83	1657.38	1982.61
Ccdc169	0	0	2.87785	0	6.21906	0
Mrvi1	293.587	237.283	231.187	257.018	276.748	218.604
Eif4ebp1	17168.9	18257.4	14311.6	16297.4	14999.3	16270.8
Cmc2	598.219	680.9	610.105	458.296	757.689	942.222
Gm15418	109.52	39.2033	63.3128	62.9642	30.0588	18.217
Nell2	7.3627	0	5.75571	4.1288	0	0
Il2rg	717.863	829.459	522.81	514.035	475.758	425.062
Zfp931	554.963	561.226	616.82	470.683	579.41	764.1
H2afy	3742.09	4018.34	4226.61	3808.82	3843.38	3426.81
Osbpl7	277.021	252.758	299.297	305.531	299.552	363.327
Tgm1	128.847	73.2483	131.422	62.9642	52.862	51.6147
Fgf11	1400.75	766.528	831.699	1211.8	1451.12	992.825
Gm13209	0	2.06333	0	0	0	0
Acmsd	3.68135	11.3483	6.71499	4.1288	3.10953	8.09643
1300002E11Rik	1140.3	827.396	849.926	1129.23	1259.36	1033.31
Dusp9	127.927	41.2666	13.43	58.8354	64.2637	15.1808
Eid2	411.391	405.445	395.225	427.33	474.722	459.472
Hnrnpc	10861.8	12110.7	10309.4	9973.11	9940.14	9545.69
Gm12347	14.7254	21.665	14.3893	23.7406	9.3286	22.2652
Tm4sf1	2382.75	2667.89	2333.94	1822.86	2276.18	2516.98
Fth1	117465	116202	120002	101727	103128	96901.1
Slc15a4	1419.16	1605.27	1565.55	1104.45	1340.21	1116.3
Ctbp2	1586.66	981.114	1143.47	1332.57	978.466	861.258
Gm12158	0	0	8.63356	3.0966	5.18255	11.1326
Trip13	13.8051	51.5833	19.1857	13.4186	26.9493	62.7473
Aqr	1952.03	1989.05	2333.94	2457.67	2030.52	1755.91
C330007P06Rik	6864.79	7939.7	7132.28	7353.39	7717.86	6031.84
Rilpl1	498.823	392.033	3256.77	389.139	569.044	722.606
Elac1	1267.3	1183.32	1595.29	1619.52	1763.1	1418.9
Hist1h2ae	3.68135	27.855	9.59284	8.25759	22.8032	31.3737
Amh	11.044	16.5067	14.3893	22.7084	9.3286	3.03616
Gm22973	0	2.06333	0	0	2.07302	0
Gm26619	4.60168	12.38	0	7.22539	16.5842	22.2652
Gm23759	0	0	0	3.0966	0	0
Gm26348	0	0	2.87785	5.161	3.10953	0
Smpd4	1700.78	1565.04	1282.56	1477.08	1457.33	1247.86
Sec63	5509.14	5935.17	6061.72	5589.36	5739.16	4978.29
Impdh1	1896.81	1522.74	1552.12	1574.1	1716.46	1193.21
Mis18bp1	11.9644	66.0266	40.2899	41.288	33.1683	109.302
Ahsa2	3339.9	4189.6	3674.06	2626.95	3477.49	2714.33
Cdk13	2900.9	2202.61	2266.79	2651.72	2152.83	2201.22
Mamdc2	159.218	190.858	164.038	203.343	160.659	178.121
Mir93	0.920337	0	0	1.0322	1.03651	1.01205
mmu-mir-6377	13.8051	4.12666	10.5521	22.7084	18.6572	11.1326
Gm26413	0	1.03167	0	2.0644	6.21906	6.07232
Aff4	6673.36	5373.95	6196.98	5692.58	5849.03	4749.57
Fam213a	21061	25433.7	21670.2	25367.3	30151.1	25586.7
Gpr137	1474.38	1803.35	1311.34	1516.3	1613.85	1591.96
Gm24449	0.920337	3.095	0	1.0322	0	0
Gzf1	3780.74	4224.67	4912.49	3923.39	4760.69	3488.55
mmu-mir-7036	28.5304	40.235	32.6157	49.5456	42.4969	45.5424
Pabpc4	5954.58	5555.52	10016.8	6180.81	6223.21	4456.07
Gm10047	0	15.475	19.1857	4.1288	23.8397	19.229
TUG1_2	0.920337	1.03167	0.959284	1.0322	1.03651	1.01205
Gm16548	26.6898	36.1083	6.71499	0	0	23.2772
Tbx4	0	0	43.1678	3.0966	0	9.10848
4931406C07Rik	8295	11223.5	8072.38	10200.2	11629.7	13034.2
Gm24698	0	0	0	0	2.07302	0
Aebp2	4239.07	3494.25	4360.91	3872.81	3128.19	3253.75
Ddx20	859.595	766.528	845.129	752.473	848.902	823.812
1500009C09Rik	0	0	0	3.0966	0	0
Gtf2b	1156.86	1469.09	1186.63	1355.28	1503.98	1689.12
Gm21966	9.20337	3.095	11.5114	15.483	13.4746	10.1205
Thoc5	1132.01	1055.39	993.818	1101.36	818.843	669.979
Otud1	635.953	539.561	788.532	836.081	752.507	874.414
Pomk	501.584	374.495	495.95	424.234	564.898	593.063
Gabrg3	18.4067	6.19	11.5114	18.5796	6.21906	17.2049
2010015L04Rik	31.2915	51.5833	41.2492	94.9623	41.4604	23.2772
Foxo3	1801.1	2611.15	3452.46	2164.52	2382.94	1724.54
Rad54l	73.627	210.46	87.2949	93.9301	122.308	141.687
Tmem60	750.075	846.998	724.26	690.541	846.829	938.174
Tlr6	45.0965	101.103	47.0049	65.0286	58.0446	108.29
Tmem222	2808.87	2551.31	2142.08	2990.28	3059.78	2169.84
Rps6ka6	10.1237	10.3167	3.83714	0	7.25558	4.04821
Fbxl20	3663.86	2661.7	3399.7	3947.13	3975.02	3925.76
Ipo11	1507.51	1536.15	1314.22	1520.43	1394.11	1387.53
Rab28	2088.24	2305.77	2503.73	2236.78	2237.83	2466.37
AA415398	323.959	207.365	281.07	404.622	360.706	381.544
Pcnxl4	1000.41	787.161	807.717	809.244	856.158	698.317
Caly	1.84067	0	0	0	0	6.07232
Tmem253	25.7694	36.1083	32.6157	41.288	51.8255	27.3254
2810006K23Rik	745.473	527.181	629.29	710.153	655.075	836.968
1600002K03Rik	351.569	392.033	306.971	233.277	370.034	433.159
Tia1	1889.45	1914.77	2011.62	2197.55	2398.49	2554.42
Hdac2	4003.47	4532.11	4423.26	4230.98	4743.07	4611.93
Gm16068	0	0	0	3.0966	0	4.04821
Lrrtm1	60.7422	8.25333	3.83714	36.127	12.4381	32.3857
Cfh	2056.03	3556.15	4700.49	3403.16	2137.29	4498.58
2610037D02Rik	164.74	105.23	114.155	197.15	152.367	142.7
Glrx	959.911	829.459	1264.34	850.532	893.472	939.186
Gm11705	0	0	0	3.0966	0	0
Tspan32	97.5557	160.94	93.0506	153.798	183.462	296.532
Mybpc3	17.4864	17.5383	0	4.1288	14.5112	0
Dnm2	6308.91	5172.77	5170.54	5812.31	4800.08	4077.56
Gm867	0	0	32.6157	8.25759	12.4381	0
Agxt	3.68135	0	25.9007	0	4.14604	0
4930598A11Rik	0	0	0	0	0	6.07232
Nlgn1	7.3627	0	0	0	0	0
Limk1	1482.66	2379.02	1612.56	1702.1	600.14	967.523
Gm26511	0	0	0	0	3.10953	0
Snora24	19.3271	18.57	12.4707	18.5796	12.4381	17.2049
Cc2d1b	1953.88	1685.74	1645.17	1568.94	1641.83	1672.92
Itch	3268.12	3507.66	3252.93	3704.56	3612.24	3180.88
Ddx51	1097.96	905.803	1015.88	915.561	926.641	780.293
Nupl1	957.15	1024.44	1159.77	1020.85	1008.52	712.486
Gm5798	0	0	0	0	0	2.02411
Gm11273	32.2118	46.425	51.8013	41.288	53.8986	84.0004
Ccdc23	898.249	1241.09	889.256	1013.62	1013.71	1661.79
Dctn1	6418.43	4695.11	5626.2	5165.13	4427.97	3579.63
Ephb3	75.4676	84.5966	58.5163	112.51	106.761	262.122
Klhl20	1092.44	942.943	1176.08	1010.52	1249	1126.42
Arhgap21	3616	2546.15	3200.17	3252.46	2382.94	2200.2
Syt6	84.671	120.705	110.318	99.0911	31.0953	36.4339
Egln3	160.139	144.433	230.228	164.12	324.428	245.929
Bves	3.68135	66.0266	578.448	0	14.5112	111.326
Nbea	1125.57	871.758	939.139	1183.93	1015.78	802.558
Gm1070	2.76101	0	8.63356	4.1288	0	12.1446
Gm21968	0.920337	0	2.87785	1.0322	0	1.01205
Slc40a1	195.111	971.829	432.637	397.397	428.079	642.654
Gm4189	11.9644	5.15833	18.2264	15.483	42.4969	13.1567
Exoc3l	184.067	217.682	94.9691	163.087	125.418	143.712
Kif19a	110.44	128.958	111.277	155.862	107.797	166.989
B230216N24Rik	64.4236	42.2983	18.2264	25.805	16.5842	23.2772
Lsm7	1066.67	1455.68	947.773	1007.43	1291.49	1613.21
Gm25821	1.84067	1.03167	0	2.0644	0	0
Gm25951	0.920337	1.03167	0.959284	1.0322	1.03651	1.01205
BC067074	658.041	707.723	687.807	1154	1033.4	818.751
Nrm	328.56	373.463	241.74	266.307	301.625	303.616
Ints9	542.078	757.243	667.662	686.413	637.454	728.679
Gm22969	0	0	1.91857	0	0	0
Anapc11	2013.7	2101.5	1910.89	1790.87	2195.33	2437.02
Rpgrip1	35.8931	4.12666	7.67427	31.9982	26.9493	20.2411
Coa3	2049.59	2551.31	1970.37	2048.92	2260.63	2831.73
Zfp418	66.2643	73.2483	73.8649	79.4793	63.2272	90.0728
Gm2694	0	0	0	0	0	3.03616
Krtap1-5	0	3.095	0	0	0	0
Nxph1	0	0	4.79642	2.0644	9.3286	10.1205
Kcnk13	137.13	140.307	337.668	105.284	64.2637	80.9643
RP23-292F17.5	8.28303	0	0	0	0	4.04821
Bcl7b	3145.71	2807.16	2657.22	3105.89	2715.66	2349.99
Mpg	579.812	627.253	504.583	799.954	673.732	709.45
Gpr161	74.5473	28.8866	73.8649	72.2539	31.0953	29.3496
2310007B03Rik	0	4.12666	0	0	0	0
Nhlrc3	1249.82	1322.6	1057.13	1228.32	1306	1150.7
Acot4	258.615	182.605	176.508	209.536	202.12	118.41
Gm5106	5.52202	13.4117	6.71499	0	7.25558	0
Kremen1	1314.24	778.908	1427.41	1150.9	973.284	1077.84
Tex30	201.554	324.975	272.437	209.536	256.018	311.712
1700084C01Rik	3.68135	0	3.83714	0	0	0
H2-M10.2	0	0	0	2.0644	0	5.06027
Glrx5	5225.67	5288.32	4510.55	5255.96	6237.72	7144.09
Exosc4	1197.36	1130.71	1037.95	1099.29	1113.21	1129.45
Exosc7	708.659	854.219	819.229	714.282	870.669	898.704
H3f3a	16700.4	22769.9	17284.4	17274.9	17783.4	21494
Ostf1	4135.07	4849.86	3593.48	4068.93	4301.52	4840.65
Krtap1-4	0	2.06333	0	0	0	0
Spon2	315.676	593.208	525.688	226.052	270.529	2205.26
Gtf2ird1	1178.03	714.945	1273.93	1498.75	1155.71	796.486
Timm17b	1222.21	1294.74	1209.66	1177.74	1240.7	1427
Ccl19	268.738	33.0133	39.3307	42.3202	54.9351	89.0607
Gpr20	0	0	7.67427	10.322	11.4016	21.2531
Prss22	0	3.095	0	0	0	0
HOTAIRM1_4	0.920337	1.03167	0.959284	1.0322	1.03651	1.01205
mmu-mir-7011	0.920337	1.03167	0.959284	1.0322	1.03651	1.01205
Tmem182	3290.2	2442.99	4378.17	2828.23	2590.24	2037.26
Abhd14a	597.299	724.23	740.567	540.872	565.935	569.786
Tnfsf18	0	0	7.67427	4.1288	0	3.03616
Gm20521	10.1237	0	15.3485	0	6.21906	6.07232
Cog5	597.299	538.53	600.512	547.066	584.592	476.677
Msl1	4443.39	3940.96	4465.47	4217.57	4891.29	4597.76
Fmo2	2230.9	1199.83	1394.8	1676.29	1800.42	1583.86
Txk	79.149	35.0766	14.3893	38.1914	17.6207	33.3978
Csf3r	247.571	345.608	396.184	184.764	74.6288	330.942
Sox3	0	0	0	0	2.07302	0
Tead3	515.389	562.258	778.939	553.259	438.444	496.918
Tial1	3356.47	3546.87	3795.89	3505.35	3681.69	3681.85
Prpf40b	1726.55	1607.34	1760.29	2073.69	1842.92	1371.33
Gm20636	18.4067	18.57	13.43	24.7728	13.4746	10.1205
Gm1667	0	0	2.87785	0	3.10953	0
Gucy1a2	69.0253	58.805	79.6206	52.6422	49.7525	16.1929
Lyzl4	0	0	2.87785	0	0	0
Mpv17l	137.13	89.7549	87.2949	234.309	223.886	175.085
Gpbp1l1	3498.2	4199.91	3949.37	4224.79	4497.42	4148.41
Tbp	1536.04	1541.31	1774.68	1642.23	1699.88	1979.58
Tmx2	3373.96	4138.01	3520.57	3682.89	3790.52	3939.92
F7	17.4864	192.922	68.1092	61.932	4.14604	79.9522
Trim12c	589.016	777.876	1006.29	748.344	927.677	1186.13
Gm12319	91.1134	69.1216	556.385	65.0286	116.089	117.398
Smap1	2334.89	2498.7	1963.65	2342.06	1854.32	2041.31
Sirt3	1035.38	724.23	678.214	708.089	889.326	880.487
Praf2	448.204	650.981	664.784	569.774	487.16	746.895
Igkv16-104	5.52202	0	0	77.4149	67.3732	0
Cyp2r1	27.6101	73.2483	51.8013	31.9982	54.9351	91.0848
Plec	8534.28	6619.17	16390.3	5400.47	3180.01	3700.07
Dcxr	825.542	903.739	571.733	730.797	929.75	775.233
Clec5a	46.9372	113.483	51.8013	68.1252	77.7383	82.9884
H2-T23	4616.41	8169.76	5706.78	5695.68	6221.14	8582.21
B3gnt1	2208.81	1288.55	1633.66	2004.53	1929.98	1661.79
Tcp11l1	276.101	252.758	198.572	350.948	308.88	292.483
Rassf10	57.0609	12.38	32.6157	34.0626	78.7748	68.8196
Gm10518	0.920337	0	2.87785	0	0	0
Ppox	2030.26	1800.26	1744.94	2252.26	2370.5	2222.47
Wdr27	0	0	3.83714	3.0966	0	0
Asic5	0	3.095	0	7.22539	0	0
Gm26520	7.3627	0	7.67427	0	4.14604	0
Trbv17	3.68135	0	0	0	0	0
mt-Tm	187.749	248.632	384.673	204.375	210.412	295.52
Prkcg	464.77	278.55	202.409	267.34	218.704	125.495
Lipt2	235.606	249.663	291.622	277.662	286.077	376.484
Fes	1022.49	1561.94	861.437	1184.96	813.661	1201.31
Gm3940	0	2.06333	0.959284	0	0	0
Thbs3	488.699	472.503	798.124	531.583	466.43	1166.9
Smarca2	6985.36	3743.92	3962.8	6151.91	5820.01	5128.08
Lipn	0	7.22166	0	0	0	12.1446
Zfp420	349.728	236.252	385.632	504.745	461.247	432.147
Hist1h2ba	2.76101	4.12666	0.959284	4.1288	2.07302	2.02411
Col6a6	77.3083	103.167	137.178	140.379	152.367	197.35
1700003G13Rik	0	13.4117	0	0	6.21906	21.2531
2900002K06Rik	14.7254	11.3483	16.3078	19.6118	21.7667	0
Sun1	4694.64	2833.99	3528.25	3627.15	3652.66	3042.23
Mansc4	24.8491	13.4117	16.3078	9.28979	14.5112	34.4098
Ephb6	580.733	442.585	411.533	590.418	347.231	446.316
D330045A20Rik	11.9644	0	0	4.1288	0	18.217
Gm25313	0	0	0	0	0	2.02411
Fam189a1	2.76101	0	0	0	4.14604	0
Ncf4	154.617	351.798	242.699	303.467	172.061	242.893
Helz	1907.86	1625.91	2029.85	1964.28	2103.08	1483.67
Ankrd37	26.6898	24.76	25.9007	8.25759	3.10953	94.121
Edaradd	20.2474	31.9816	9.59284	17.5474	7.25558	19.229
Ptpn3	427.957	230.062	750.16	297.273	252.909	356.243
Rrs1	3370.27	2796.85	2865.38	3192.59	2600.61	2446.13
Inppl1	5467.72	5741.22	6808.04	6620.53	5408.51	4730.34
Gm23002	1.84067	0	0.959284	1.0322	2.07302	1.01205
Sprn	0	21.665	17.2671	12.3864	11.4016	61.7353
Gna12	3687.79	3699.55	2881.69	3209.11	3047.34	3487.54
Gm14434	271.499	287.835	283.948	266.307	301.625	325.881
4933434I20Rik	3.68135	0	0	0	0	0
Dip2a	1733.91	1101.82	1000.53	1456.43	1571.35	1413.84
1700122O11Rik	0	0	0	0	0	2.02411
Mansc1	105.839	66.0266	37.4121	67.093	98.4685	72.8679
Nrsn1	0	0	6.71499	11.3542	0	0
Snord69	11.9644	10.3167	5.75571	7.22539	6.21906	12.1446
Cbx8	358.011	492.105	306.971	348.883	595.994	757.016
Loxl4	175.784	112.452	539.118	104.252	39.3874	71.8558
Gm10132	112.281	118.642	70.0277	94.9623	109.87	96.1451
9130008F23Rik	254.933	160.94	290.663	210.569	123.345	199.375
A830039N20Rik	3.68135	0	54.6792	0	6.21906	12.1446
Zfp957	3.68135	13.4117	10.5521	0	9.3286	0
mmu-mir-6990	0.920337	1.03167	0.959284	1.0322	1.03651	1.01205
Dclk1	641.475	1438.14	1366.98	1011.56	613.614	1158.8
Fam216a	486.858	543.688	452.782	606.933	677.878	528.292
Jrk	138.971	147.528	159.241	207.472	169.988	191.278
Sgsm1	48.7779	31.9816	29.7378	53.6744	31.0953	30.3616
Gm4245	129.768	101.103	143.893	110.445	124.381	93.1089
Anp32b	8052.03	8193.49	8328.51	7660.98	7485.68	6803.02
Myrfl	6.44236	0	0	21.6762	7.25558	0
Golgb1	6.44236	5.15833	3.83714	3.0966	2.07302	11.1326
S100b	301.871	265.138	164.997	253.921	348.268	410.894
Arf6	6600.66	5830.98	6223.84	5184.74	4424.86	5710.01
Mef2a	4617.33	3514.89	6090.5	4790.44	3691.01	3524.98
Gm20404	3.68135	4.12666	3.83714	0	5.18255	8.09643
Gm26847	0	20.6333	2.87785	0	0	6.07232
A430010J10Rik	13.8051	4.12666	12.4707	0	4.14604	5.06027
Gbp4	1467.02	1766.21	1036.99	1118.9	2123.81	1282.27
Aqp8	0	0	0	0	0	6.07232
Nos2	218.12	122.768	202.409	183.731	259.128	142.7
Dffb	169.342	216.65	217.758	196.118	263.274	303.616
Scarb1	4127.71	6114.68	4885.63	4341.43	3607.06	3251.73
mmu-mir-7087	7.3627	11.3483	7.67427	7.22539	11.4016	5.06027
Cdyl2	704.978	292.993	413.451	654.414	443.627	404.821
Chst7	140.812	99.0399	120.87	149.669	101.578	125.495
Slc17a3	0	0	0	0	14.5112	0
Heg1	8148.66	7850.98	9227.35	8180.18	7373.74	7432.52
Gm25494	0	1.03167	0	0	0	2.02411
Shisa3	23.9288	11.3483	33.5749	16.5152	33.1683	32.3857
2610018G03Rik	110.44	62.9316	101.684	35.0948	42.4969	73.8799
Cep41	518.15	336.323	266.681	393.268	335.829	326.893
Epb4.2	0	12.38	7.67427	4.1288	0	12.1446
Ndufs7	5931.57	6298.32	6282.35	5509.88	6798.47	6295.98
2210417A02Rik	0	5.15833	4.79642	0	0	0
Gm12703	0	0	0	0	4.14604	0
Rbp4	19816.7	21804.3	19379.5	19097.8	25467.1	23822.7
Hmbox1	1803.86	1833.27	1796.74	1733.06	1656.34	1418.9
Cnga3	0	0	21.1043	0	0	0
Pcdhb20	70.8659	50.5516	101.684	110.445	92.2495	122.458
Eml1	676.448	975.956	2390.54	636.867	634.345	988.776
Hrh1	98.4761	80.47	74.8242	145.54	53.8986	143.712
Fam115a	4146.12	2884.54	2308.04	3667.4	4093.18	3131.29
5430402O13Rik	45.0965	91.8183	70.987	72.2539	95.359	95.133
Prr22	11.9644	7.22166	20.145	9.28979	7.25558	22.2652
Ankrd10	1152.26	1289.58	1366.98	1311.93	1550.62	1423.96
Stk35	1147.66	1166.81	1286.4	1147.81	1075.9	1067.72
Rasl2-9	46.9372	33.0133	35.4935	61.932	82.9209	76.9161
Bbs2	706.819	710.818	644.639	891.82	969.138	825.836
1700010I14Rik	52.4592	44.3616	7.67427	43.3524	46.643	32.3857
Gm3591	12.8847	13.4117	10.5521	7.22539	8.29209	5.06027
Immt	11297.1	14441.3	13490.4	12495.8	12284.7	13099
Gata3	14.7254	20.6333	18.2264	0	32.1318	17.2049
Spata24	151.856	132.053	141.974	113.542	239.434	179.133
Zeb2	15920.9	7562.11	10772.8	12162.4	9172.08	10919
C030013D06Rik	13.8051	4.12666	0	5.161	4.14604	6.07232
Ccdc9	2151.75	1876.6	1863.89	2006.6	2017.05	2033.22
Hfm1	0	0	0	5.161	0	0
Gm23658	0	0	1.91857	2.0644	0	0
Gm10818	13.8051	2.06333	25.9007	17.5474	8.29209	8.09643
Tbc1d20	10131.1	8525.69	8304.52	10787.5	11000.5	10454.5
Taf1c	396.665	441.553	437.434	440.749	335.829	414.942
Bmp2	292.667	308.468	337.668	257.018	289.186	275.279
Pi15	73.627	149.592	286.826	153.798	165.842	595.087
Mfsd7b	793.33	793.351	1597.21	843.307	648.856	1042.42
Gm26325	0.920337	1.03167	0	1.0322	1.03651	0
Tbc1d2	484.097	301.246	241.74	506.81	370.034	319.809
Ptprt	4.60168	4.12666	0	0	13.4746	0
Rnu11	0	0	0	0	2.07302	0
Ramp2	2779.42	1280.3	2234.17	3035.7	2423.36	1864.2
Wapal	4736.97	4554.81	5101.47	4445.68	4660.15	4205.08
4732444A12Rik	0	4.12666	0	0	0	0
Mpp3	109.52	118.642	488.276	125.928	260.164	149.784
Rcor1	1607.83	1264.82	1418.78	1333.6	1178.51	1150.7
Cdk12	2087.32	1434.02	1774.68	1901.31	1426.24	1273.16
Itih3	17.4864	7.22166	17.2671	7.22539	4.14604	0
Chchd2	34866	41868.1	37702.7	32751.7	35131.5	47148.5
Snora33	16.5661	25.7917	20.145	14.4508	24.8763	20.2411
Gdf3	3.68135	72.2166	2.87785	6.1932	0	34.4098
Ifitm10	11.9644	39.2033	55.6385	12.3864	15.5477	40.4821
Cacna1c	402.187	163.003	154.445	245.663	185.535	91.0848
Zg16	0	0	0	0	8.29209	0
Tmem71	106.759	120.705	109.358	175.474	237.361	154.844
Gm7361	0	4.12666	0	0	0	23.2772
6430550D23Rik	142.652	110.388	117.033	179.603	163.769	173.061
Itgam	918.496	2621.46	2033.68	1316.05	728.667	1601.07
Otud7a	4.60168	0	4.79642	0	0	0
Gm8098	57.9812	55.71	78.6613	58.8354	44.57	36.4339
mmu-mir-8114	44.1762	36.1083	47.0049	34.0626	23.8397	26.3134
1700109H08Rik	6.44236	28.8866	41.2492	12.3864	19.6937	21.2531
Bcl2l12	528.273	365.21	376.999	462.425	602.213	579.907
Gm16725	0	0	0	0	8.29209	0
Aldh7a1	3932.6	3548.93	3497.55	4045.19	3539.68	3393.42
Abcb8	2771.13	2674.08	2489.34	2672.36	2615.12	2164.78
Stx2	1745.88	1122.45	1263.38	1788.8	1496.72	1754.9
St3gal2	2956.12	1375.21	2616.93	2354.45	1687.44	2073.7
Prss23	7256.86	9712.1	12391.1	7452.48	3230.8	7695.65
Ephb2	650.678	287.835	286.826	671.962	220.777	319.809
Snapc3	1213.92	1070.87	1170.33	1142.64	1210.64	1049.5
E130307A14Rik	380.099	264.107	422.085	337.529	504.781	368.387
2410076I21Rik	18.4067	23.7283	32.6157	31.9982	29.0223	20.2411
Mgam	0	0	2.87785	0	0	0
A930013B10Rik	3.68135	8.25333	4.79642	6.1932	9.3286	4.04821
Pabpn1	7217.28	6489.18	6595.08	8024.32	8905.7	6575.31
Zfp97	454.646	471.471	520.891	543.969	495.452	465.545
Mpdz	6476.41	3473.62	5217.55	4267.11	4070.38	2993.65
Ccnd2	8418.32	7836.54	8280.54	5980.56	6205.59	7372.81
Rcan1	2193.16	1599.08	2929.65	1675.26	1420.02	1596.01
Wdfy2	286.225	193.953	296.419	283.855	231.142	233.784
Rfx4	0	6.19	0	0	0	8.09643
Arrdc3	9884.42	4740.51	7647.41	10469.6	5825.19	2587.82
Psca	5.52202	0	0	0	0	0
Prkcd	1890.37	3191.97	2382.86	2102.59	1331.92	1621.31
Gm12784	2.76101	0	2.87785	0	0	0
Gemin4	323.959	348.703	422.085	255.985	116.089	303.616
Gm25128	1.84067	0	4.79642	2.0644	3.10953	1.01205
A630033H20Rik	31.2915	92.8499	47.0049	42.3202	60.1176	169.013
Inha	7.3627	29.9183	26.86	27.8694	52.862	84.0004
Polr3gl	3892.1	3199.2	3776.7	4355.88	5395.04	3808.36
Dner	7.3627	3.095	8.63356	0	0	9.10848
Begain	65.3439	127.927	135.259	108.381	51.8255	153.832
A630014C17Rik	7.3627	0	0	0	0	0
2610524H06Rik	54.2999	156.813	86.3356	93.9301	62.1906	195.326
Syngr2	2105.73	2311.96	3446.71	1768.16	1683.29	1904.68
BC021785	5.52202	1.03167	5.75571	18.5796	8.29209	8.09643
Gm14305	563.246	630.348	620.657	616.223	557.643	642.654
Prr9	3.68135	0	4.79642	0	0	0
Iglon5	119.644	148.56	152.526	124.896	70.4827	334.99
Mllt10	1837.91	1349.42	1519.51	1811.51	1944.49	1412.83
Mir1897	0	1.03167	0	1.0322	1.03651	0
Snora81	0.920337	1.03167	0.959284	1.0322	1.03651	1.01205
0610040J01Rik	7.3627	13.4117	55.6385	11.3542	5.18255	15.1808
Hsdl2	9372.71	7447.6	6864.64	8139.92	9153.43	7805.97
Gm24753	2.76101	0	0	0	2.07302	0
Cd209a	652.519	504.485	1144.43	474.812	684.097	772.197
Dnmbp	677.368	494.168	915.157	634.803	563.862	408.87
B3galt2	17514.9	27589.8	18073.9	33491.8	26304.6	32618.5
Cebpg	6353.09	6393.23	6341.83	6194.23	7720.97	5720.13
Ccrl2	73.627	87.6916	184.183	65.0286	91.2129	91.0848
Mypn	0	0	5340.33	0	133.71	309.688
Wdr89	300.95	356.956	361.65	332.368	446.736	297.544
Gtf2f2	648.838	938.816	870.071	691.573	593.921	696.293
Fmn1	116.883	199.112	204.328	106.317	154.44	150.796
Bmp8a	12.8847	6.19	51.8013	4.1288	5.18255	6.07232
Daglb	891.807	1052.3	1129.08	954.784	745.251	940.198
Foxred1	3054.6	3424.1	2747.39	3073.89	3047.34	3215.29
Uso1	6380.7	8312.13	7975.49	6876.51	6063.59	6138.1
Gm11641	5.52202	9.28499	8.63356	4.1288	3.10953	4.04821
Btn1a1	5.52202	0	0	0	0	0
Usb1	516.309	642.728	548.711	651.318	585.629	645.69
Trbd1	0.920337	0	0	1.0322	0	0
Fzd3	218.12	213.555	197.613	159.991	140.965	235.808
RP23-393F23.11	10.1237	12.38	12.4707	13.4186	18.6572	5.06027
Sphkap	0	15.475	32.6157	4.1288	9.3286	14.1687
Cthrc1	52.4592	632.411	465.253	84.6403	10.3651	2653.6
Clybl	4388.17	4266.97	3786.29	4160.8	4742.04	4103.88
Frmd6	2583.39	3158.96	2071.09	2277.03	1878.16	1932.01
BC030499	25.7694	27.855	12.4707	23.7406	38.3509	13.1567
Gm24074	25.7694	1.03167	6.71499	4.1288	4.14604	2.02411
Rassf9	32.2118	50.5516	32.6157	48.5134	36.2779	48.5786
Pdcd7	745.473	763.433	1148.26	824.727	817.807	815.715
Ubl5	2653.33	3579.88	2677.36	2511.34	3566.63	3712.21
mmu-mir-6386	1.84067	3.095	1.91857	0	0	3.03616
Tmem42	466.611	506.548	513.217	454.168	544.168	504.003
Gm26132	1.84067	0	1.91857	4.1288	0	2.02411
Lrrc49	213.518	282.676	328.075	370.56	275.712	324.869
Rps7	18934.1	29197.2	22689	20752.4	24315.5	29055
Mir20a	0.920337	0	0.959284	0	1.03651	0
Mrm1	367.214	308.468	429.759	401.526	441.554	480.725
Cep170b	820.941	321.88	582.285	465.522	485.087	348.146
Il7r	337.764	457.028	93.0506	110.445	33.1683	30.3616
Gm25129	2.76101	0	0	0	0	0
Asb5	23.9288	4.12666	4149.86	4.1288	126.454	317.785
Stoml1	813.578	653.045	707.952	764.86	741.105	888.583
Ppat	438.08	495.2	1134.83	539.84	528.62	505.015
Zfand4	31.2915	40.235	13.43	28.9016	16.5842	101.205
Gm11541	0	0	0	3.0966	0	0
Grk6	2522.64	1766.21	1877.32	2160.39	1938.28	1667.86
Serinc3	20190.4	23940.8	23524.5	21848.6	23600.3	23024.2
Nudt17	85.5913	40.235	14.3893	29.9338	42.4969	40.4821
Nap1l4	6878.6	5953.74	7691.54	5785.48	5750.56	5593.62
Cxcl2	25.7694	44.3616	36.4528	10.322	0	8.09643
Canx	15654.9	20570.4	19755.5	16852.7	15860.7	17986.2
Ccdc116	13.8051	29.9183	5.75571	8.25759	17.6207	16.1929
Gm17638	61.6626	57.7733	73.8649	66.0608	60.1176	43.5183
Lax1	140.812	96.9766	51.8013	112.51	100.542	46.5545
Spink3	0	0	4.79642	0	0	0
Ndc80	11.9644	80.47	8.63356	30.966	35.2414	88.0487
Slc27a1	40005.2	35557.4	28060	44169.9	36473.8	30625.8
Cwc25	663.563	763.433	870.071	735.958	634.345	823.812
Trrap	3735.65	3045.48	3452.46	3870.75	3292.99	2964.3
Asah1	4640.34	6232.29	5034.32	4429.17	4965.92	5752.51
Fgr	130.688	204.27	275.315	116.639	48.716	110.314
Fermt2	14925.1	12105.6	14652.1	12611.4	13340.9	9504.19
Aqp7	9687.47	6218.88	5991.69	10658.5	12584.3	6539.89
Trbj2-1	5.52202	2.06333	0.959284	1.0322	1.03651	3.03616
Txnrd2	1221.29	1418.54	1165.53	1641.2	1641.83	1390.56
Hist3h2ba	11.9644	6.19	18.2264	4.1288	8.29209	28.3375
Gm14230	1.84067	0	5.75571	0	13.4746	14.1687
Ap2b1	5662.83	5556.55	5334.58	5744.19	4320.18	3999.64
Tatdn3	511.707	534.403	586.123	745.248	905.91	791.426
Gm22871	0.920337	1.03167	0.959284	1.0322	1.03651	1.01205
Chtf18	77.3083	84.5966	62.3535	58.8354	62.1906	63.7594
9530080O11Rik	0	0	8.63356	0	0	4.04821
Matr3	7763.04	9258.17	9254.21	8308.17	9035.26	8816
Stambp	1190.92	1201.89	946.813	1278.89	1253.14	1353.12
Sh2d4b	144.493	197.048	193.775	271.468	82.9209	133.591
Mir22hg	1673.17	1468.06	1750.69	1284.06	981.576	1962.37
Stxbp5	1467.94	1194.67	1255.7	1335.67	1657.38	1506.95
Pald1	1010.53	779.94	653.273	707.056	885.18	498.942
Ubxn2a	2531.85	1944.69	4417.5	2145.94	2075.09	1881.41
Atxn2	2614.68	2127.3	2149.76	2167.62	1969.37	1692.15
Nanos3	0	0	0	0	6.21906	3.03616
Gprc5d	3.68135	0	0	0	9.3286	4.04821
Gm9828	33.1321	11.3483	47.0049	42.3202	83.9574	86.0245
A930041C12Rik	2.76101	0	0	3.0966	0	0
Ar	4248.28	3272.44	4143.15	3683.92	4064.16	4501.61
Gm10020	299.11	399.255	317.523	294.177	337.903	418.99
Gm11476	2.76101	4.12666	4.79642	10.322	12.4381	0
Pagr1b	7.3627	20.6333	9.59284	11.3542	16.5842	16.1929
Crebl2	2235.5	1126.58	1569.39	1786.74	2064.73	1933.02
Tfap2a	6.44236	0	4.79642	14.4508	3.10953	11.1326
Gm22200	4.60168	0	4.79642	0	3.10953	4.04821
Klf4	3763.26	3091.9	2767.53	3883.13	3465.06	3592.79
Mir1934	0	4.12666	1.91857	3.0966	2.07302	3.03616
Pdlim2	310.154	355.925	349.179	349.916	264.31	685.16
Gm22708	2.76101	1.03167	0	0	2.07302	0
Atf2	3240.51	2700.9	2417.4	2625.91	2972.71	2922.81
Sphk1	934.142	658.203	1601.05	284.887	26.9493	67.8076
Lonp2	10424.7	11892	9413.46	10666.7	9807.46	10865.4
Ntsr2	83.7507	63.9633	152.526	3.0966	8.29209	0
Prtg	60.7422	255.853	181.305	150.701	92.2495	163.953
Gm23205	7.3627	2.06333	2.87785	3.0966	2.07302	3.03616
Snord1c	0.920337	1.03167	0.959284	1.0322	1.03651	1.01205
Rtn1	104.918	49.52	80.5799	59.8676	91.2129	51.6147
Cdc25c	0	15.475	0	6.1932	0	15.1808
Gm12472	0	2.06333	0	0	2.07302	0
Klhl14	0	0	0	0	0	4.04821
Tpm3	12171.5	11493.8	11585.3	9936.98	6985.05	7523.61
Lmbr1	998.566	833.586	770.305	891.82	859.267	1027.23
Gstp2	779.525	765.496	1368.9	761.763	742.142	795.474
Gpr83	15.6457	0	3.83714	0	4.14604	0
Myef2	1272.83	1066.74	1046.58	1196.32	1232.41	1157.79
Ebp	1773.49	2319.19	2065.34	1983.89	2005.65	2028.16
Sh3bgrl3	2082.72	4293.79	2529.63	2192.39	2023.27	3288.16
Ccdc157	807.136	583.923	663.825	746.28	701.718	697.305
Gm22728	5.52202	6.19	2.87785	4.1288	2.07302	0
Rab3d	5834.94	4639.4	3933.07	5296.21	4020.63	3661.61
Rdh5	602.821	449.806	459.497	555.323	751.47	506.027
Cyb5r3	8551.77	7930.42	7241.64	7657.89	5934.02	5905.33
Chmp7	3037.11	2592.58	2932.53	2943.83	2586.09	2640.45
Nup214	1250.74	1174.04	1296.95	1277.86	1151.56	850.125
Frk	34.9728	41.2666	54.6792	70.1895	126.454	125.495
C230052I12Rik	236.527	281.645	138.137	216.762	187.608	272.242
RP23-386P10.11	12.8847	5.15833	19.1857	14.4508	26.9493	40.4821
Mrpl27	2104.81	2822.64	1874.44	2387.48	3446.4	3744.6
Zfp868	515.389	446.711	494.991	560.484	418.75	511.087
BC048609	0	0	0	0	0	4.04821
Gosr2	4675.31	5031.44	4900.02	4837.92	3947.03	4528.94
Nek6	2884.34	2130.39	2637.07	1916.79	1294.6	986.752
Fam214a	5025.04	12585.3	9323.28	8989.42	15227.4	8444.57
Bdkrb1	3.68135	2.06333	0	0	0	1.01205
Hpse2	3.68135	0	0	0	0	0
Spp1	210.757	1060.55	388.51	338.561	330.647	575.858
Irf3	3523.97	2995.96	2780.96	3253.49	2994.48	2581.75
5430416O09Rik	1124.65	823.269	950.651	1115.81	1425.2	935.137
Erc1	2097.45	1666.14	2173.74	1546.23	1178.51	1064.68
Gm14256	7.3627	0	11.5114	6.1932	0	6.07232
Gja5	323.959	237.283	213.92	148.637	298.515	252.001
Abhd8	296.348	278.55	438.393	314.821	234.251	466.557
Ptprk	513.548	236.252	217.758	357.141	326.501	196.338
Fads2	191.43	292.993	226.391	291.08	173.097	175.085
Rpl11	20735.2	30581.7	21742.2	21736.1	29140.5	33246
Zfp595	381.019	438.458	424.004	505.778	429.115	516.147
Zmat3	1046.42	1090.47	1082.07	866.015	753.543	873.402
Gm10785	45.0965	27.855	47.0049	44.3846	62.1906	44.5304
Gm26721	4.60168	0	0	0	0	0
Poldip2	5219.23	6446.88	5626.2	5849.47	5506.98	5938.73
Ano3	13.8051	9.28499	21.1043	26.8372	16.5842	62.7473
Ctnna3	62.5829	12.38	114.155	12.3864	31.0953	15.1808
Maneal	13.8051	16.5067	24.9414	20.644	24.8763	14.1687
mmu-mir-6983	0	0	0	2.0644	0	0
Gpr157	466.611	435.363	1401.51	524.357	406.312	445.304
Zfp770	688.412	621.063	914.198	811.309	808.478	745.883
Tmem163	28.5304	36.1083	16.3078	27.8694	40.4239	59.7112
Olfr45	0	0	2.87785	10.322	0	0
Arhgap29	16463	12877.3	11344.5	15702.8	11968.6	12543.4
Cacnb1	190.51	129.99	2295.57	106.317	226.996	422.026
Znhit6	823.702	925.404	1091.67	937.237	818.843	712.486
Mirlet7b	0.920337	3.095	2.87785	4.1288	3.10953	3.03616
Katnbl1	898.249	836.681	805.799	830.92	841.647	884.535
Hint2	2959.8	3468.46	2319.55	2811.71	4957.63	5078.48
Gm14326	530.114	504.485	733.852	521.261	581.483	611.28
Fbxo16	2.76101	4.12666	0	12.3864	0	0
C1ql1	0	4.12666	0	0	0	0
4930502E18Rik	15.6457	8.25333	0	4.1288	0	0
Gm15857	1.84067	0	0	0	0	4.04821
Gm13546	6.44236	4.12666	0	0	0	0
Col16a1	785.047	535.435	734.812	426.298	346.195	1506.95
Tmem81	201.554	155.782	159.241	201.279	252.909	207.471
Tead1	6602.5	14374.2	16218.6	7303.84	8874.61	7478.06
Snord53	1.84067	6.19	3.83714	4.1288	3.10953	5.06027
Gm11216	0	3.095	0	0	0	0
1700055N04Rik	31.2915	48.4883	40.2899	36.127	20.7302	49.5906
2310031A07Rik	9.20337	27.855	6.71499	56.771	57.0081	30.3616
Jrkl	533.795	604.556	584.204	698.799	658.184	719.57
Cd2bp2	2693.83	2155.15	2216.91	2279.1	2197.4	1888.49
Acadl	18231.9	22888.5	17858	21498.6	22930.7	22275.3
Psmd11	4566.71	5396.65	5534.11	4452.91	4041.36	4101.85
Ndufa10	9998.54	11684.6	10583.8	10758.6	9835.45	10264.2
Sirt4	716.022	583.923	750.16	823.695	822.99	817.739
Ppp1r16a	2019.22	1674.39	1579.94	1759.9	1729.94	1547.43
Ankrd40	8806.7	6336.49	8870.5	6750.58	6706.22	6017.67
5830418K08Rik	579.812	660.266	666.703	782.407	600.14	702.365
Tst	2933.11	8768.13	5446.82	6132.3	6327.9	8222.93
Uvssa	1196.44	993.494	965.999	1543.14	1876.08	1505.94
Gng3	110.44	78.4066	109.358	82.5759	92.2495	57.6871
Tmem56	152.776	159.908	1647.09	210.569	327.537	374.46
Map7d2	2.76101	9.28499	9.59284	9.28979	12.4381	13.1567
Gm7964	261.376	251.727	191.857	228.116	207.302	192.29
Spata9	19.3271	20.6333	21.1043	16.5152	59.0811	34.4098
Ndufb2	2012.78	2797.88	2585.27	1922.99	2816.2	3988.5
Rbmy	0	0	0	0	2.07302	0
Mycbpap	16.5661	29.9183	3.83714	15.483	7.25558	19.229
Nck1	1855.4	3017.62	2503.73	2371.99	2289.65	2949.12
Gm4787	28.5304	40.235	44.1271	55.7388	34.2049	81.9763
Rnf24	1675.93	1297.84	1666.28	1484.3	2066.8	1442.18
Gm10822	7.3627	6.19	24.9414	5.161	41.4604	8.09643
Akap12	9820.92	4347.44	3369.97	5565.62	4464.25	2193.12
Zdhhc20	1192.76	1582.58	1437.97	1508.04	1554.77	2105.07
Mir5122	0.920337	1.03167	0.959284	1.0322	1.03651	1.01205
Snord15a	0.920337	0	0	0	2.07302	0
Trappc13	3.68135	48.4883	8.63356	53.6744	24.8763	48.5786
Rgcc	20627.5	13408.6	9789.49	13463	20650.4	14151.5
Gm24894	0	0	0	4.1288	0	0
Ccdc67	5.52202	0	5.75571	0	0	0
Gm24379	2.76101	2.06333	0	2.0644	0	0
Pign	1004.09	1008.97	1058.09	945.495	1151.56	1370.32
Gm15869	22.0881	0	0	4.1288	2.07302	17.2049
RP24-175I14.9	3.68135	3.095	3.83714	3.0966	2.07302	0
Uts2b	0	0	0	0	0	4.04821
Atoh1	0	15.475	6.71499	4.1288	4.14604	17.2049
Gm5617	724.305	932.626	620.657	698.799	821.953	1297.45
Bcr	2307.28	1419.57	1578.02	1892.02	1828.4	1187.14
Podnl1	66.2643	52.615	22.0635	56.771	29.0223	21.2531
Tph1	39.5745	4.12666	48.9235	29.9338	27.9858	45.5424
Acr	29.4508	52.615	16.3078	36.127	27.9858	52.6268
Mir1954	0	3.095	0	1.0322	0	0
Upk1a	22.0881	14.4433	0	14.4508	33.1683	12.1446
Spag6	7.3627	0	0	0	0	0
Nmt1	5393.17	5591.63	5245.37	5433.5	4511.93	5094.68
Cbx6	2443.49	1218.4	1736.3	2256.39	2462.75	2710.28
Dnajc15	4748.02	7837.57	5348.01	5845.34	6899.02	8481.01
Lsm3	1369.46	1834.3	1287.36	1260.32	1657.38	2130.37
Rasa2	1752.32	1240.06	1316.14	1858.99	1960.04	1195.24
Zbtb21	1202.88	1013.1	1022.6	948.591	790.858	847.089
Gm14252	0	11.3483	0	0	7.25558	18.217
Gjb1	14.7254	24.76	8.63356	10.322	25.9128	8.09643
Tma16	785.047	778.908	881.582	757.634	487.16	522.22
Sult1a1	15290.5	14135.9	10970.4	14474.5	20458.6	12578.8
Myh7	9.20337	0	3.83714	0	4.14604	0
5031415H12Rik	0	0	0	0	8.29209	0
Ctss	1871.05	11057.4	4080.79	3159.56	1410.69	5502.53
Paqr3	80.0693	190.858	110.318	199.214	253.945	189.254
Cndp2	5303.9	7782.89	5908.23	4746.05	3047.34	4024.94
Kir3dl1	0	0	0	0	0	6.07232
Syn2	847.63	928.499	487.316	681.252	671.659	565.738
Acp1	3869.1	4717.81	3739.29	3991.51	3838.2	4166.62
Map2k3	3974.01	3318.87	5833.41	2559.85	1907.18	2277.12
Gm20652	4.60168	0	5.75571	0	0	10.1205
Lpp	3463.23	4163.8	4259.22	4509.68	3820.58	4551.2
Hs6st2	9.20337	9.28499	59.4756	15.483	21.7667	56.675
Mettl1	616.626	537.498	867.193	535.711	526.547	631.521
Pex2	2288.88	2316.09	2355.04	2344.12	2689.75	2913.7
Lpar2	53.3795	45.3933	47.9642	42.3202	33.1683	39.4701
Gm22343	0	0	0	3.0966	0	3.03616
Ppp1r3f	360.772	382.748	402.899	808.212	451.919	628.485
Lcn2	66.2643	58.805	172.671	29.9338	20.7302	48.5786
Ndst3	12.8847	0	17.2671	6.1932	19.6937	6.07232
Plek	1432.04	1683.68	2563.21	793.761	387.655	688.196
BC100451	43.2558	33.0133	42.2085	51.61	49.7525	65.7835
Stard13	1861.84	2027.22	2270.63	1531.78	1569.28	902.752
Axin2	404.028	262.043	533.362	291.08	741.105	444.291
Bmp2k	1955.72	1485.6	1771.8	1081.74	1412.76	1022.17
Zhx3	3750.37	3442.67	3548.39	3340.2	4033.06	2793.27
Snord87	10.1237	10.3167	4.79642	2.0644	4.14604	6.07232
2610008E11Rik	1086.92	1116.26	1315.18	1431.66	1472.88	1547.43
Cpq	4918.28	6360.22	5026.65	5540.85	5619.96	6172.51
Zmym4	1668.57	1316.41	1425.5	1542.11	1371.3	1409.79
Smpdl3a	5211.87	6030.09	5715.42	5633.74	6023.16	6173.53
Ms4a4c	65.3439	421.951	191.857	63.9964	83.9574	627.473
Cryzl1	1758.76	1451.55	1622.15	1755.77	2062.66	1924.93
Cyp2d22	2535.53	2501.79	2088.36	2633.14	4178.17	2039.29
Pgm1	934.142	1176.1	1233.64	795.826	457.101	517.159
Mapk8	1142.14	1194.67	1622.15	1084.84	1459.41	1323.77
Rps4y2	2403	2442.99	1356.43	2193.42	2261.67	1820.68
Slc7a10	13164.5	10385.8	9535.28	12357.5	12696.2	9199.57
Sec22b	3815.72	4902.48	3954.17	3864.55	4243.48	4820.41
Recql	1020.65	919.214	1024.52	1123.03	1073.83	929.065
Mllt4	5693.2	3243.56	3562.78	5076.36	5379.49	3513.85
4933406M09Rik	0	0	5.75571	0	0	0
1110002L01Rik	155.537	239.347	171.712	151.733	130.6	190.266
Lin54	545.76	506.548	535.281	499.584	476.795	606.22
Nrip2	89.2727	76.3433	89.2134	81.5437	90.1764	93.1089
Tnfrsf26	20.2474	34.045	29.7378	25.805	34.2049	86.0245
Pop5	1455.97	1882.79	1561.71	1448.18	1756.89	1985.65
Atp6v0e	6503.1	9029.14	6164.36	6178.74	7846.39	9271.42
Ube2j2	2259.43	2214.99	2443.3	2077.82	1926.87	2156.69
Sfxn4	374.577	342.513	372.202	496.488	689.28	468.581
Ndufaf2	727.987	896.518	650.395	722.539	904.874	1112.25
Zdhhc16	570.609	612.81	706.033	513.003	506.854	581.931
Slc5a6	727.066	710.818	621.616	1007.43	1010.6	936.15
Oas3	65.3439	584.955	337.668	129.025	51.8255	340.05
1700026L06Rik	3.68135	12.38	0	11.3542	15.5477	25.3013
Gm13986	10.1237	18.57	11.5114	5.161	25.9128	13.1567
Trim30b	45.0965	46.425	55.6385	16.5152	0	71.8558
C230035I16Rik	48.7779	67.0583	53.7199	70.1895	95.359	62.7473
Bpifc	0	6.19	0	0	0	0
0610030E20Rik	3190.81	2652.41	3076.42	3588.96	3383.17	2731.53
RP23-103I12.13	1159.62	2441.95	2025.05	1916.79	1533	3910.57
Gm16268	0	0	1.91857	0	0	5.06027
Gm26910	66.2643	39.2033	33.5749	41.288	78.7748	49.5906
Upk3a	11.9644	0	0	0	0	0
Ints3	2231.82	1883.82	2274.46	1988.02	1964.19	1926.95
Dnase2a	485.938	965.639	706.033	684.348	636.418	1092.01
Il17ra	1796.5	860.409	2105.63	1001.23	733.85	847.089
Ush1g	2.76101	0	0	0	0	0
Vdr	92.0337	387.906	99.7656	69.1573	53.8986	22.2652
Ralgapb	3340.82	2835.02	3387.23	2900.48	2802.73	2717.36
Apol7e	87.432	69.1216	16.3078	9.28979	26.9493	17.2049
4931422A03Rik	21.1677	21.665	19.1857	22.7084	19.6937	29.3496
Brix1	1763.37	1853.9	1955.02	1577.2	1863.65	1623.33
Gm11532	0	0	0	0	0	27.3254
Igkv4-79	0	0	0	0	0	24.2893
Dip2b	799.773	919.214	1012.04	920.722	895.545	797.498
Dync1h1	16757.5	14292.7	16395.1	14899.8	14388.8	10800.6
Npm2	25.7694	12.38	10.5521	15.483	36.2779	26.3134
Drap1	6307.07	7012.23	8917.51	6759.87	8678.7	8130.84
Dtx2	4152.56	3130.07	4053.93	4093.7	4735.82	3487.54
Ranbp10	1981.49	1626.94	2129.61	2238.84	1903.03	1795.38
1700020I14Rik	7504.43	7519.81	15524.1	8625.06	9429.14	9577.06
Atp10b	3.68135	0	0	0	0	0
Scaf8	2067.08	1925.09	2099.87	1971.5	1659.45	1504.92
Gm7854	0	4.12666	0	2.0644	1.03651	0
Espn	32.2118	26.8233	24.9414	29.9338	38.3509	78.9402
Tpm3-rs7	147.254	219.745	168.834	168.248	77.7383	117.398
Ddx50	4547.38	5184.12	4754.21	4593.29	4361.64	4893.28
Fam194a	0	18.57	3.83714	7.22539	6.21906	4.04821
A030003K02Rik	1.84067	0	20.145	8.25759	11.4016	0
Gm10658	51.5389	36.1083	34.5342	18.5796	29.0223	40.4821
Atp2c1	3463.23	3710.9	3826.58	3162.66	2985.15	3012.88
E030037K01Rik	13.8051	8.25333	3.83714	2.0644	14.5112	18.217
Mbnl3	36.8135	14.4433	20.145	39.2236	22.8032	15.1808
Pkp2	3262.59	1026.51	1745.9	1973.56	1410.69	851.137
Pou2af1	94.7947	4.12666	8.63356	79.4793	20.7302	40.4821
6030445D17Rik	23.0084	37.14	16.3078	26.8372	23.8397	32.3857
P2ry1	179.466	90.7866	125.666	130.057	245.653	156.868
Xylt2	1880.25	1967.39	1877.32	2312.13	2241.97	1768.06
Pip4k2b	1923.5	1737.33	3163.72	1646.36	1501.9	1508.97
Ankdd1a	3.68135	20.6333	8.63356	0	2.07302	11.1326
Dda1	3720	3038.26	2733.96	2967.57	2859.73	2635.39
Gm20506	5.52202	0	0	0	4.14604	8.09643
Mrpl4	2316.49	2708.12	2152.63	2347.22	2160.09	2255.87
Il9r	45.0965	11.3483	11.5114	4.1288	16.5842	4.04821
Dcaf13	1457.81	1917.87	1638.46	1511.14	1547.51	1692.15
n-R5s183	0	1.03167	1.91857	3.0966	1.03651	0
Tmed7	5548.71	5981.6	5423.79	5219.83	5558.81	5729.23
Ldlr	2553.94	739.705	1376.57	601.772	297.479	406.846
Cacna2d3	56.1406	28.8866	25.9007	22.7084	48.716	19.229
Nmnat3	613.865	723.198	547.751	781.375	992.977	940.198
1700011J10Rik	217.2	226.967	162.119	250.824	293.333	225.688
Cep57l1	181.306	174.352	182.264	213.665	304.734	221.64
uc_338	0.920337	1.03167	0.959284	2.0644	1.03651	1.01205
Ces1g	4.60168	0	0	0	3.10953	0
Ptdss1	3207.37	3217.77	3383.4	3645.73	3476.46	3218.33
Rasgrp1	162.9	86.6599	50.8421	54.7066	81.8843	58.6991
Nop16	1289.39	1678.52	1520.47	1083.81	1065.53	1035.33
Ifitm2	6290.5	7170.08	6122.15	5424.21	5647.95	5969.09
Erf	918.496	932.626	1006.29	754.538	466.43	637.594
Parp14	2653.33	3956.44	3820.83	2901.51	2676.27	3124.21
Dazap2	8802.1	9527.44	7729.91	8674.6	9082.94	8599.42
Rnf6	2230.9	1940.56	2358.88	2009.69	1867.79	1633.45
Gm15416	11.9644	0	0	0	0	0
Anks1	2999.38	2430.61	2722.45	3497.09	3047.34	2087.87
Lmbrd1	3915.11	3817.16	3927.31	3594.12	3769.79	3645.42
Gm13977	0	0	0	0	0	6.07232
Gm20510	0	49.52	52.7606	2.0644	5.18255	3.03616
Gm6569	0	6.19	2.87785	0	0	0
Gnaz	24.8491	6.19	27.8192	27.8694	21.7667	47.5665
Ctf1	346.047	269.265	320.401	292.112	377.29	316.773
Fosl1	1046.42	520.991	1379.45	454.168	90.1764	87.0366
2310040G07Rik	20.2474	18.57	30.6971	17.5474	19.6937	22.2652
Ms4a2	8.28303	0	0	8.25759	8.29209	23.2772
Atxn10	7031.37	6760.51	5302.92	6811.48	7064.86	5735.31
Gldn	65.3439	77.375	81.5392	57.8032	65.3002	44.5304
Gm1110	0	7.22166	0	7.22539	0	0
Pax6	9.20337	3.095	10.5521	0	0	0
Adam18	0	0	0	0	4.14604	3.03616
Gm5167	0	2.06333	0	4.1288	2.07302	0
Gm13067	5.52202	5.15833	2.87785	0	0	0
E030042O20Rik	72.7066	26.8233	60.4349	41.288	66.3367	25.3013
2610001J05Rik	2144.39	2079.84	2205.39	1739.26	2116.55	2210.32
Tra2a	4922.88	4792.09	4150.82	4393.04	5270.66	4343.73
0610009O20Rik	1645.56	1276.17	1740.14	1417.21	1325.7	1201.31
B930094E09Rik	80.0693	58.805	108.399	102.188	151.331	91.0848
Shmt1	336.843	279.581	471.968	262.179	360.706	347.134
Rad54l2	1819.51	1633.13	2278.3	1820.8	1371.3	1306.56
Clec4b1	52.4592	146.497	141.974	76.3827	120.235	210.507
SNORA21	9.20337	5.15833	2.87785	8.25759	3.10953	8.09643
Omp	14.7254	17.5383	2.87785	5.161	8.29209	8.09643
Hsd17b12	9635.93	19273.6	14126.4	14372.3	12069.1	19351.5
Acads	8955.8	9090.01	7813.37	9102.97	8672.49	8507.32
Pcdhb17	339.604	365.21	445.108	403.59	332.72	354.219
Thada	714.181	551.941	694.522	644.092	533.803	476.677
Daf2	0	0	0	28.9016	36.2779	0
D630032N06Rik	43.2558	74.28	51.8013	53.6744	58.0446	64.7714
Rfx7	969.115	787.161	1399.6	1054.91	1041.69	1065.69
Zfp568	499.743	137.212	833.618	146.572	452.955	171.037
Zfp426	996.725	1051.27	1264.34	1192.19	1147.42	1095.04
Pradc1	421.514	479.725	456.619	375.721	411.495	571.81
P2ry13	21.1677	72.2166	48.9235	13.4186	22.8032	100.193
Uts2	0	0	0	0	2.07302	0
Kazn	428.877	265.138	394.266	264.243	116.089	132.579
Spryd3	1247.06	967.703	1074.4	1037.36	892.436	903.764
Acadvl	16394.9	21944.6	17921.3	19257.7	19351.7	22906.8
Wbscr16	1365.78	1190.54	1443.72	1082.78	1207.54	906.8
Ankrd32	406.789	347.671	361.65	442.813	602.213	493.882
Gm26642	98.4761	207.365	160.2	85.6725	144.075	128.531
Otop1	383.781	699.47	277.233	653.382	503.744	759.04
Lrba	2652.41	1983.89	2334.9	2309.03	2374.65	1814.61
Ptpn22	253.093	236.252	114.155	179.603	179.316	181.158
E130218I03Rik	4.60168	11.3483	9.59284	3.0966	8.29209	5.06027
Kansl2	2073.52	2305.77	3317.2	2284.26	2548.78	2612.11
Folr1	0	0	4.79642	8.25759	6.21906	14.1687
Adh4	3.68135	0	0	0	4.14604	0
Ism1	300.03	365.21	376.039	356.109	361.742	622.413
Ing4	2957.96	3412.75	2978.58	3711.79	3711.75	3681.85
Fut7	2.76101	8.25333	5.75571	19.6118	10.3651	25.3013
Gulp1	3567.23	3172.37	2338.73	3201.88	4808.37	2363.14
Entpd3	8.28303	0	10.5521	0	0	4.04821
Catsper4	0	0	90.1727	0	0	0
Mapk11	484.097	320.848	292.582	378.817	276.748	192.29
Gm6034	28.5304	28.8866	16.3078	25.805	14.5112	8.09643
Nicn1	1536.04	1121.42	1152.1	1362.5	1353.68	1089.98
Ube3c	2262.19	1721.85	2882.65	2199.62	1870.9	1913.79
Vgll4	3827.68	3339.5	2151.67	6160.17	3225.62	1962.37
Mcee	1545.25	2163.4	1365.06	1628.81	2222.28	2535.19
Srgap3	270.579	59.8366	91.132	132.122	331.683	123.471
Pcgf3	1453.21	1559.88	2173.74	1663.91	2093.75	1780.2
2900097C17Rik	419.674	215.618	494.991	342.69	218.704	235.808
Rcan2	407.709	308.468	1129.08	362.302	383.509	475.665
Tpp2	2930.35	3244.59	2992.97	2617.66	2114.48	2480.54
Pcnp	4477.44	5465.77	5522.6	5060.87	4904.77	5040.03
Ctf2	11.044	4.12666	9.59284	12.3864	6.21906	8.09643
Dcaf12	2460.98	2532.74	2604.46	2397.8	2226.43	2298.37
Dscc1	13.8051	26.8233	23.9821	13.4186	15.5477	33.3978
Prrxl1	0	0	11.5114	0	0	0
Gm15835	9.20337	4.12666	12.4707	13.4186	14.5112	13.1567
Krt20	23.9288	43.33	30.6971	13.4186	16.5842	133.591
A730081D07Rik	23.0084	0	2.87785	29.9338	10.3651	0
Cers5	2975.45	2924.77	2324.35	2877.77	2979.97	2871.2
Cacfd1	1269.14	1095.63	1754.53	1374.89	1310.15	1391.57
2700049A03Rik	136.21	157.845	219.676	203.343	241.507	223.664
Gm24620	1.84067	4.12666	0.959284	0	3.10953	2.02411
Gng12	4877.79	6140.48	5620.45	5234.28	5039.52	5839.55
Dusp27	4.60168	7.22166	882.541	0	25.9128	62.7473
Speg	337.764	196.017	5590.71	296.241	575.263	625.449
Npb	0	0	5.75571	6.1932	7.25558	17.2049
Lipt1	406.789	504.485	465.253	481.005	466.43	418.99
Osbpl10	30.3711	70.1533	93.0506	27.8694	33.1683	26.3134
Prdx4	1263.62	1771.37	1177.04	1402.76	1354.72	1724.54
Cdc14b	292.667	161.972	417.289	313.789	458.138	535.376
Evc	522.751	561.226	658.069	460.361	604.286	781.305
Gcgr	30.3711	41.2666	24.9414	25.805	36.2779	30.3616
Gm10657	0	4.12666	6.71499	0	0	8.09643
Arfgap1	1756.92	2164.44	1937.75	1934.34	1779.69	2044.35
Mtx2	2783.1	2842.24	2518.12	2732.23	2472.08	3216.31
Sft2d2	5825.73	3821.29	3831.38	4475.62	4820.81	3935.88
Tcrg-V4	0	10.3167	4.79642	0	0	0
Xpo5	1005.93	1117.29	1495.52	1071.42	868.596	768.149
Erlec1	1856.32	2333.63	2051.91	2347.22	2023.27	2591.87
Pfn1	12912.3	14727	11268.7	11071.4	9323.41	10579
Tbx3	1065.75	1389.65	1038.9	1340.83	1477.03	869.354
Tcerg1l	14.7254	0	0	0	0	4.04821
Gm26981	85.5913	110.388	48.9235	77.4149	140.965	97.1571
Cecr2	832.905	1132.77	1723.83	1042.52	1042.73	689.208
Med10	850.391	843.903	810.595	989.879	856.158	966.511
Vangl1	370.896	223.872	329.994	394.3	401.13	520.196
4933439C10Rik	586.255	436.395	385.632	580.096	729.704	578.895
Copb2	7818.26	9441.81	8802.39	8288.56	6804.69	8196.62
Tirap	547.6	451.87	1059.05	489.262	414.604	573.834
Adam11	219.04	163.003	188.02	252.889	172.061	162.941
Sprr1a	11.9644	172.288	71.9463	24.7728	0	56.675
Jph2	193.271	75.3116	13790.7	152.765	540.022	1040.39
Gm25716	1.84067	2.06333	0	2.0644	2.07302	1.01205
Gm2832	0	0	0	0	5.18255	0
Fbxw11	4461.79	3729.47	4799.3	3404.19	3403.9	2974.43
Gm11730	49.6982	29.9183	11.5114	14.4508	33.1683	18.217
Fundc1	1657.53	1896.2	1919.53	1638.1	1748.59	2032.2
Mir365-1	0.920337	2.06333	3.83714	3.0966	2.07302	1.01205
Gm25558	4.60168	0	0	3.0966	1.03651	0
Gm25099	0	0	0	0	0	5.06027
Bik	43.2558	41.2666	44.1271	40.2558	93.286	48.5786
Abcg3	67.1846	187.763	84.417	52.6422	101.578	151.808
Gm12394	11.9644	2.06333	15.3485	9.28979	15.5477	14.1687
Syncrip	9496.04	9319.04	9140.06	8607.51	7755.17	8005.34
Kmt2a	3812.04	2949.53	3656.79	3330.91	3389.39	2614.13
Trav6d-7	1.84067	0	0	0	0	0
Elmo3	705.898	601.461	424.963	703.96	613.614	510.075
Dmrta1	0	4.12666	2.87785	4.1288	11.4016	10.1205
Spats1	6.44236	0	0	0	0	1.01205
Hey2	121.484	146.497	174.59	163.087	127.491	165.977
Gm10649	11.9644	21.665	2.87785	0	17.6207	3.03616
Tsga10ip	0	0	1.91857	0	3.10953	0
Cks2	92.954	158.877	73.8649	83.6081	101.578	263.134
SMCR2_1	0	0	0	0	2.07302	2.02411
Ighv9-3	0	0	8.63356	21.6762	0	0
Gm13563	141.732	101.103	120.87	165.152	107.797	112.338
D930048G16Rik	4.60168	0	1.91857	8.25759	0	13.1567
Krt73	0	0	0	8.25759	0	0
Gm2a	10629	16993.6	12282.7	13592	12014.2	15175.7
Cyb561d2	391.143	448.775	315.604	332.368	396.984	501.979
Gba2	1029.86	914.056	853.763	989.879	1004.38	879.475
Cmtm1	3.68135	0	0	0	0	0
Otud4	2985.57	2869.06	4581.54	2952.09	3069.11	3006.81
Zfyve20	1625.32	1318.47	1703.69	1489.46	1321.55	1252.92
M6pr	7125.25	8433.87	6423.37	7850.91	7779.01	7157.24
Disp1	681.97	346.64	455.66	406.687	377.29	392.677
Tubb4b-ps1	192.35	159.908	185.142	173.409	106.761	95.133
Slc5a3	14057.2	6390.14	6412.81	6965.28	6558	3448.07
Gm16067	23.9288	30.95	44.1271	60.8998	43.5335	39.4701
Mfn1	2355.14	2063.33	3836.18	2574.3	2702.18	2351
Txndc15	3412.61	3971.91	3776.7	3853.2	4133.6	4178.77
Taf7l	0	0	0	2.0644	0	0
Susd5	15.6457	11.3483	33.5749	23.7406	18.6572	57.6871
St7	528.273	499.326	567.896	535.711	494.416	551.569
Gins3	91.1134	80.47	112.236	97.0267	94.3225	137.639
Atxn1	2353.3	2336.72	2948.84	1855.89	2282.4	1246.85
Snord8	0	2.06333	2.87785	5.161	5.18255	3.03616
Efhc2	11.044	0	6.71499	0	9.3286	7.08437
Pax9	0	7.22166	3.83714	0	0	10.1205
Ascl3	19.3271	16.5067	10.5521	0	6.21906	0
Cep290	307.393	290.93	324.238	317.917	278.821	284.387
Ccny	4555.67	4061.67	5148.48	4796.63	5202.25	4581.57
Mapkap1	2267.71	2071.59	2004.9	2053.04	2024.31	2202.23
Evi5	2275.99	2201.58	2018.33	2131.49	2276.18	2197.17
Smim5	24.8491	35.0766	28.7785	9.28979	25.9128	32.3857
Fam53b	2660.69	1252.44	1914.73	2754.94	2612.01	1758.95
Gm26901	7.3627	15.475	12.4707	7.22539	33.1683	13.1567
Usp7	6192.03	5935.17	6323.6	6248.93	5602.34	4762.72
Tatdn2	2515.28	1942.63	1975.17	1607.13	1435.57	1416.87
Foxd1	4.60168	5.15833	13.43	8.25759	4.14604	11.1326
Wfdc8	0	0	0	0	0	5.06027
Gm12116	0	0	4.79642	4.1288	0	9.10848
Cep135	323.038	313.626	210.083	420.105	334.793	488.822
Pcgf5	620.307	562.258	905.564	635.835	540.022	532.34
Gm16759	0	10.3167	5.75571	26.8372	8.29209	14.1687
Cdkl5	38.6542	24.76	15.3485	9.28979	11.4016	19.229
Lama3	311.074	249.663	211.043	275.597	224.923	131.567
Cmbl	6481.93	5442.04	5642.51	6324.28	6553.86	5540.99
Nav2	64.4236	118.642	216.798	52.6422	44.57	56.675
mmu-mir-7676-2	0.920337	1.03167	0.959284	1.0322	1.03651	1.01205
H2-M1	0	5.15833	0	0	0	0
Tex33	0	0	0	0	0	4.04821
Gm23250	0	5.15833	0.959284	4.1288	0	0
Trappc2l	1634.52	1950.88	1730.55	1876.54	2321.78	2294.33
Csdc2	21.1677	7.22166	17.2671	8.25759	22.8032	3.03616
Arhgap44	129.768	143.402	233.106	155.862	38.3509	171.037
Gm21119	2.76101	0	0	6.1932	0	0
Apol7d	0	0	5.75571	5.161	0	0
Tbc1d22b	819.1	642.728	676.295	729.765	703.791	524.244
Fhl1	6345.72	7058.66	6176.83	4798.69	4021.66	4323.49
Ptpn7	281.623	388.938	353.976	194.053	137.856	170.025
Gm16892	80.9897	68.09	47.9642	88.7691	63.2272	70.8437
Esf1	1118.21	1372.12	1420.7	1108.58	1224.12	930.077
1190007I07Rik	487.779	515.833	534.321	399.461	619.833	607.232
Gm24305	0	0	0	1.0322	2.07302	0
RP23-386C10.2	19.3271	24.76	33.5749	19.6118	54.9351	35.4219
Ndufaf7	1361.18	1895.17	1430.29	1645.33	1799.38	1766.03
Fam35a	285.304	357.988	563.1	455.2	541.059	533.352
Rbm47	4509.65	3183.72	3451.5	6297.45	4476.69	3502.72
Mir219-1	0.920337	1.03167	0.959284	0	0	2.02411
Zfp109	73.627	36.1083	85.3763	29.9338	23.8397	31.3737
Phactr1	461.089	255.853	217.758	471.715	407.349	169.013
Polr3c	1128.33	1457.74	1212.54	1549.33	1246.92	1376.39
Zfp773	8.28303	28.8866	31.6564	21.6762	22.8032	50.6027
Prpf6	4102.86	3723.28	3854.4	3420.71	3401.83	2986.57
9030624J02Rik	2348.7	2668.92	2196.76	2551.6	2347.7	2240.69
Nalcn	20.2474	4.12666	3.83714	27.8694	24.8763	10.1205
Mir615	0.920337	0	0.959284	2.0644	2.07302	0
Mcoln1	1754.16	1749.71	1738.22	1953.95	1963.15	2089.89
C920011F04Rik	17.4864	8.25333	10.5521	30.966	40.4239	30.3616
Lrrc47	2623.88	2009.69	2796.31	2416.38	2186	2191.1
Gm10033	3.68135	7.22166	37.4121	14.4508	26.9493	34.4098
Gm15758	0	2.06333	0	0	0	0
Tmpo	1806.62	2015.88	2620.76	1871.38	2245.08	2275.1
Gm17484	26.6898	70.1533	79.6206	54.7066	106.761	57.6871
Akap2	22432.3	9651.24	14585	8948.14	5593.01	4320.46
Pik3ap1	106.759	321.88	206.246	169.281	118.162	160.917
Cuedc2	2325.69	2431.64	2189.09	2395.73	2477.26	2742.67
Spr-ps1	0	0	0	0	0	2.02411
Spata25	5.52202	7.22166	1.91857	5.161	0	0
Arsk	704.058	639.633	780.857	648.221	852.012	773.209
Hoxc11	7.3627	17.5383	70.0277	10.322	14.5112	42.5062
Lrrc38	0	0	541.996	0	0	38.458
Nob1	1401.67	1318.47	1645.17	1227.28	1138.09	1106.17
Mir181a-1	0	0	1.91857	0	0	0
Nfatc1	1305.96	668.52	1201.02	839.178	792.931	742.847
Ly6d	74.5473	3.095	23.9821	41.288	14.5112	23.2772
Golgb1_2	10342.7	9878.2	9843.21	11351.1	10703	8759.32
Ppp6r2	1305.04	853.188	1764.12	1310.89	1230.34	1000.92
Fbxo32	762.039	877.948	15408	995.04	1153.64	1753.89
Krt222	113.201	78.4066	117.033	76.3827	142.002	114.362
Itpka	212.598	285.771	195.694	340.626	250.836	214.555
Vil1	19.3271	8.25333	7.67427	15.483	8.29209	0
Gm16291	0	0	0	0	0	3.03616
Pkp4	3821.24	4044.13	3658.71	4137.05	5075.79	3504.74
Sh3glb1	21505.5	25392.4	23502.5	23340.1	23905	20949.5
Dnajb6	6404.62	7339.27	7335.65	7169.66	6499.96	6881.96
Pfkfb4	981.079	888.264	2257.2	811.309	632.272	744.871
Krt80	70.8659	56.7416	62.3535	54.7066	60.1176	53.6388
Gm10524	217.2	151.655	189.938	232.245	199.01	171.037
Ccdc58	450.965	505.516	551.588	433.524	586.665	614.316
Tnfrsf11a	434.399	428.141	331.912	261.146	134.746	343.086
Ranbp1	3165.96	3684.08	3492.75	3207.04	2435.8	2874.23
Gm26838	6.44236	4.12666	3.83714	5.161	0	0
Cetn4	305.552	280.613	270.518	376.753	631.235	342.074
Alas1	12543.3	14344.3	9624.5	14095.7	12098.2	8336.28
Rhbdd3	890.886	809.858	969.836	819.566	940.115	1157.79
Gm5460	102.157	39.2033	45.0864	77.4149	117.126	132.579
3010003L21Rik	12.8847	20.6333	18.2264	11.3542	6.21906	31.3737
Cd300lh	113.201	298.151	151.567	161.023	123.345	126.507
Gm14257	6.44236	10.3167	14.3893	5.161	4.14604	7.08437
4831440E17Rik	75.4676	94.9133	98.8063	78.4471	148.221	85.0125
Slc41a1	1418.24	864.536	1762.21	1031.17	833.355	894.655
BC035947	591.777	368.305	407.696	697.767	440.517	309.688
H2afz	4251.96	5526.63	4440.53	4065.83	4550.28	5785.91
Kctd17	4008.99	3286.89	2950.76	3608.57	2967.53	2594.91
mt-Ty	871.559	1115.23	1525.26	1038.39	781.529	929.065
Ctsg	0	0	0	4.1288	0	4.04821
Zfp14	238.367	190.858	231.187	248.76	213.521	178.121
Kcnk1	54.2999	31.9816	46.0456	24.7728	46.643	21.2531
Pdgfa	776.764	503.453	646.558	429.395	448.809	371.424
Mettl13	582.573	633.443	799.084	476.876	488.197	577.883
Gm12869	0	0	0	3.0966	0	0
Stfa2l1	0	0	0	0	0	7.08437
Mir148a	0.920337	3.095	0	1.0322	0	0
Utp3	1932.71	2040.64	2047.11	1876.54	1836.7	1829.79
Gm12970	0	5.15833	3.83714	0	3.10953	0
Yap1	6947.62	4143.17	6219.04	5215.7	5438.57	3973.32
BB218582	65.3439	16.5067	74.8242	47.4812	29.0223	28.3375
Srms	64.4236	25.7917	52.7606	30.966	38.3509	56.675
Plxna4	167.501	83.5649	97.847	153.798	153.404	78.9402
Adamts9	3713.56	4836.45	2995.84	3858.36	2915.7	1564.63
Gm16350	10.1237	7.22166	9.59284	8.25759	0	0
Nfe2l2	5284.57	4749.79	5678.96	5131.06	4289.08	4286.05
Aldh1a7	9136.18	13296.1	8642.19	11840.4	10160.9	13442.1
Arhgap6	362.613	365.21	532.403	393.268	325.464	463.521
Rbm34	869.718	702.565	844.17	740.087	730.74	848.101
Mettl7a3	0	2.06333	9.59284	10.322	6.21906	19.229
E2f6	1961.24	1416.48	3272.12	1709.32	1387.89	1493.79
Gm26526	591.777	616.936	525.688	564.613	641.6	606.22
Erbb2ip	4684.52	4129.76	5656.9	4206.21	3936.67	4045.18
Ubap2	2865.93	2286.17	2842.36	2229.55	1811.82	1450.27
Gm15984	59.8219	27.855	31.6564	70.1895	26.9493	13.1567
Gjc3	47.8575	67.0583	28.7785	31.9982	57.0081	66.7955
Tmco6	628.59	518.928	712.748	619.32	648.856	1005.98
Hectd2	91.1134	36.1083	371.243	71.2217	41.4604	178.121
Nemf	2587.07	2613.21	2597.74	2285.29	2208.8	2311.53
Smc5	1707.23	1888.98	1894.59	1779.51	1560.99	1644.59
Zfp185	3234.98	1542.34	1467.7	2791.07	2830.71	1533.26
Cpb1	0	17.5383	0	0	42.4969	35.4219
Gm14137	92.0337	85.6283	74.8242	81.5437	60.1176	22.2652
Crlf1	125.166	331.165	283.948	204.375	217.667	307.664
Gatm	586.255	627.253	508.421	417.008	635.381	399.761
Stk30	24.8491	47.4566	45.0864	58.8354	42.4969	95.133
Ppil4	1655.69	1724.95	1798.66	1353.21	1689.51	1498.85
1110017D15Rik	3.68135	1.03167	7.67427	4.1288	0	0
Eftud2	2747.21	2387.28	2695.59	2693.01	2370.5	1994.76
Gpr137b-ps	355.25	279.581	265.722	303.467	257.055	336.002
Gm15104	0	0	0	5.161	0	7.08437
Faim3	48.7779	3.095	0	0	0	13.1567
Nr2f2	1170.67	1084.28	1135.79	1040.46	1387.89	1249.89
Hps3	1276.51	1359.74	1199.11	1258.25	1423.13	1547.43
Kdm5d	1458.73	1316.41	1277.77	1530.75	1393.07	1276.2
mt-Td	55.2202	39.2033	53.7199	49.5456	58.0446	60.7232
Krt36	160.139	191.89	87.2949	251.857	245.653	319.809
Gm17720	0	1.03167	1.91857	3.0966	2.07302	0
Tefm	523.672	571.543	517.054	487.198	598.067	728.679
Fads6	193.271	226.967	309.849	365.399	367.961	344.098
Pla2g4c	20.2474	55.71	21.1043	42.3202	35.2414	31.3737
Cenpj	295.428	412.666	363.569	355.077	476.795	412.918
Gm25747	3.68135	10.3167	10.5521	5.161	7.25558	7.08437
Nipa2	1688.82	2076.74	2162.23	1490.5	1664.64	2007.91
Gm14798	0	0	6.71499	0	0	0
Rasl10a	14.7254	36.1083	26.86	9.28979	0	124.483
Snora68	25.7694	43.33	29.7378	37.1592	30.0588	29.3496
Ston1	1212.08	494.168	744.405	731.829	509.963	636.582
Ighv12-3	0	0	0	5.161	0	0
Kif11	70.8659	236.252	59.4756	80.5115	95.359	141.687
Rpl22l1	886.284	1543.37	1314.22	1117.87	1868.83	2176.93
mmu-mir-6973a	2.76101	0	1.91857	0	0	0
Slc29a3	1280.19	1059.52	924.75	1215.93	1719.57	1082.9
Ttpal	2648.73	2341.88	1949.27	2316.26	1486.36	1657.74
Arhgap11a	155.537	343.545	182.264	281.79	286.077	430.123
B430218F22Rik	11.044	20.6333	86.3356	20.644	20.7302	10.1205
Aen	2338.58	1785.81	2231.29	1482.24	1090.41	949.306
Rps6	29496.8	36354.9	31281.3	32387.3	33744.6	32873.5
Pon3	6361.37	8191.43	7257.94	7342.03	7823.58	7613.68
Pabpn1l	1.84067	0	0	8.25759	4.14604	5.06027
Gm10768	3.68135	4.12666	0	0	4.14604	4.04821
Slc12a7	2444.41	2519.33	2757.94	2647.59	2337.33	1879.38
Wwp2	1328.97	1282.36	1056.17	1304.7	1230.34	1151.72
Polg	4987.31	4773.52	4290.88	4561.29	3819.54	3548.26
Sssca1	2155.43	2099.44	1604.88	1334.63	1619.03	1646.61
Gm24451	1.84067	2.06333	1.91857	6.1932	1.03651	4.04821
1700121F15Rik	26.6898	85.6283	71.9463	88.7691	27.9858	41.4942
Fbxo9	3294.81	2499.73	2798.23	2867.45	2659.69	3115.1
Nbas	1972.28	1655.82	2001.07	2010.72	1559.95	1378.42
Mir3101	0	1.03167	0.959284	1.0322	1.03651	1.01205
Tmem79	162.9	129.99	118.951	240.502	158.586	235.808
Ptpn5	0	4.12666	3.83714	7.22539	0	0
Fgd1	56.1406	69.1216	84.417	70.1895	46.643	154.844
Dock2	624.909	1041.98	604.349	626.545	581.483	679.088
Gm12160	0	0	5.75571	0	0	0
Sult6b1	0	13.4117	15.3485	6.1932	10.3651	8.09643
Mdp1	2300.84	2275.86	2087.4	2018.98	2494.88	2779.1
4930471C04Rik	11.9644	0	4.79642	0	7.25558	0
Dnlz	1929.95	2047.86	2054.79	1646.36	2079.24	2744.69
Actr3b	185.908	160.94	456.619	126.961	200.047	184.194
Rangrf	52.4592	74.28	241.74	47.4812	74.6288	75.904
Car3	1.14303e+06	1.45142e+06	1.08366e+06	1.2534e+06	1.1172e+06	1.07486e+06
Shh	0	0	9.59284	4.1288	0	0
Jag1	3586.55	3415.85	3941.7	3007.83	4037.21	3383.29
Zfp959	237.447	271.328	295.46	302.434	285.04	338.026
Fam160a1	253.093	80.47	773.183	220.891	114.016	223.664
1700120O09Rik	0.920337	0	0	2.0644	4.14604	3.03616
D730045B01Rik	10.1237	0	6.71499	7.22539	0	0
Fut2	19.3271	40.235	20.145	23.7406	13.4746	25.3013
Gm14685	1.84067	0	0	4.1288	0	0
Timp2	15056.7	17959.2	30347	21676.2	16343.7	27704
Cct3	6433.16	7944.86	7165.85	5346.79	4942.08	4699.98
Cdca8	43.2558	133.085	38.3714	47.4812	52.862	138.651
D830039M14Rik	3.68135	4.12666	105.521	4.1288	3.10953	29.3496
Gm16853	0	3.095	5.75571	0	0	0
Fam49a	1729.31	1382.43	1395.76	1922.99	2841.08	1996.78
Coa4	134.369	234.188	252.292	260.114	333.756	317.785
Srebf1	16214.5	11718.7	10699.9	16473.9	14691.5	13468.4
Traf3	842.108	730.42	981.348	746.28	727.631	478.701
mt-Tc	916.656	1332.91	1649.01	1139.55	989.868	1371.33
Hes2	0	15.475	0	4.1288	4.14604	4.04821
Gm21887	2060.63	1809.54	1616.39	1405.86	820.917	1958.32
Gm26826	7.3627	0	8.63356	4.1288	12.4381	9.10848
Gm25692	11.044	17.5383	16.3078	17.5474	13.4746	7.08437
Gm9970	16.5661	15.475	6.71499	16.5152	2.07302	6.07232
Neat1	271393	137540	180213	217995	180420	127486
Gm23144	0.920337	8.25333	1.91857	2.0644	2.07302	0
Rprml	1194.6	1287.52	1202.94	1259.28	653.002	462.508
Gm26827	1.84067	3.095	0	0	0	0
Gm16172	33.1321	19.6017	33.5749	8.25759	52.862	13.1567
1700056E22Rik	184.067	151.655	163.078	213.665	209.375	236.821
Gpm6a	116.883	86.6599	101.684	72.2539	112.98	156.868
Tm9sf2	8342.85	8354.43	8394.7	7984.06	9246.71	8631.8
Ccdc68	22.0881	25.7917	33.5749	24.7728	12.4381	57.6871
Net1	73386.7	49925.4	29842.4	70154.5	24234.7	44879.5
Serpinf2	7.3627	4.12666	15.3485	3.0966	14.5112	7.08437
Gm22073	0	0	0	3.0966	0	0
Clec9a	110.44	191.89	134.3	235.341	262.237	124.483
Lgr5	0	0	0	4.1288	15.5477	41.4942
Timp4	24330.9	8464.82	7618.63	12152.1	11868	6711.94
Gm14091	3.68135	6.19	7.67427	0	0	5.06027
Lrrn4cl	1050.1	824.301	2211.15	1310.89	907.983	2408.69
Prom2	11.044	0	0	0	0	0
Ppp2r1b	16169.4	15768	11332	16075.5	16713.7	12517.1
Capn5	427.957	381.716	244.617	322.046	321.318	376.484
Scara5	1930.87	2044.76	4909.62	3201.88	3186.23	8246.21
Dcaf7	2830.04	2924.77	3164.68	2664.11	2999.66	2960.26
Srek1	2973.61	3118.73	3469.73	3734.5	3649.55	3426.81
Ints4	1897.73	1996.27	1910.89	2109.82	1862.61	1621.31
Gm11492	0	0	0	0	0	4.04821
I830077J02Rik	13.8051	21.665	35.4935	20.644	0	6.07232
Hist1h4a	65.3439	52.615	42.2085	40.2558	73.5923	45.5424
Dzank1	141.732	86.6599	95.9284	172.377	172.061	158.892
Slc11a1	893.647	1933.34	1181.84	928.979	485.087	992.825
Cd2	215.359	156.813	103.603	67.093	95.359	73.8799
Avl9	1496.47	1639.32	1616.39	1838.35	1864.68	1715.43
Chst11	1322.52	1475.28	1511.83	1842.48	2119.66	1110.22
Wdr16	3.68135	5.15833	0	9.28979	8.29209	0
Gbp7	2330.29	3027.94	3720.1	1820.8	2345.62	2373.27
Ifi47	909.293	1605.27	1190.47	1129.23	688.243	1262.03
Hif1a	4206.86	4596.07	4689.94	3462	2982.04	3370.14
Gm10645	10.1237	0	29.7378	4.1288	34.2049	2.02411
Mx2	129.768	318.785	279.152	175.474	99.505	297.544
Gm4724	397.586	419.888	374.121	393.268	479.904	451.376
Ep400	3327.94	2867	3204.97	3099.69	2965.46	2512.93
4931403E22Rik	5.52202	12.38	9.59284	11.3542	23.8397	7.08437
Eif4a3	3014.1	2951.6	2554.57	2315.22	2336.3	2300.4
Tfpi	1409.96	1306.09	1262.42	1127.16	1307.04	1423.96
Rtf1	2013.7	1863.19	2191.01	1951.89	1993.21	1845.99
Gm4952	3.68135	0	0	0	0	8.09643
Nr2c2	1074.95	805.731	1342.04	1292.31	774.274	1029.26
Ncald	92.0337	61.9	88.2541	102.188	120.235	93.1089
Milr1	45.0965	138.243	113.196	110.445	47.6795	214.555
Hdac5	5628.78	2445.05	3675.98	3834.62	3966.73	3166.72
Fgl1	92.0337	171.257	243.658	103.22	168.951	173.061
Slc41a3	219.04	231.093	1394.8	371.592	178.28	642.654
Xpr1	2078.12	2091.19	3354.62	2065.43	1765.18	1711.38
Xrcc1	1079.56	959.449	972.714	1103.42	1010.6	938.174
Ccdc15	67.1846	25.7917	50.8421	38.1914	45.6065	24.2893
Naalad2	353.409	261.012	400.022	242.567	218.704	353.207
Acadsb	16334.1	16656.2	17153.9	17472	17832.1	16239.4
Plekha5	1044.58	943.974	1095.5	1201.48	1156.75	897.691
Bod1l	2527.25	2116.98	2769.45	2622.82	2221.24	1827.77
9130024F11Rik	0	0	0	4.1288	0	0
Trappc2	1169.75	1219.43	1117.57	1326.38	1365.08	1237.74
Pgm2l1	291.747	340.45	701.237	424.234	503.744	461.496
Gm23474	0	1.03167	0.959284	0	0	0
Acaa1b	1237.85	766.528	832.659	1020.85	1180.59	968.535
4930568K20Rik	0	6.19	0	0	0	0
Kif3c	861.435	405.445	2352.16	752.473	888.29	1002.95
Klf7	1376.82	1341.17	1171.29	1261.35	1284.24	1033.31
Hephl1	102.157	131.022	56.5978	104.252	15.5477	133.591
Senp8	262.296	307.436	469.09	366.431	430.152	498.942
Dsel	724.305	601.461	796.206	578.032	695.499	1430.03
TUG1_3	0.920337	1.03167	0.959284	1.0322	1.03651	1.01205
Ube3b	5181.5	4096.75	6025.26	4719.21	3821.62	2978.47
Scarna3a	9.20337	9.28499	0	2.0644	2.07302	0
Pir	567.848	567.416	449.904	671.962	730.74	737.787
Tmbim4	2558.54	3458.14	2667.77	2962.41	3586.33	3962.19
Fbxo27	203.394	175.383	124.707	246.696	166.878	163.953
Hoxa6	267.818	208.397	267.64	267.34	127.491	151.808
Nek9	7022.17	5331.65	9723.3	6075.52	5555.7	5130.1
Tfap2c	3.68135	0	0	0	0	0
Cacna1h	55.2202	22.6967	33.5749	66.0608	37.3144	53.6388
Vmn2r46	2.76101	2.06333	5.75571	5.161	8.29209	6.07232
Stip1	6796.69	8125.4	8115.54	5149.64	4591.74	4003.68
Gm26541	236.527	196.017	33.5749	126.961	218.704	263.134
Rab8a	2689.22	2884.54	2401.09	2540.24	2649.32	2747.73
Zfp677	231.005	248.632	348.22	339.594	291.26	400.773
Rdh13	719.703	715.976	841.292	687.445	906.947	1015.09
Trpm6	17.4864	12.38	12.4707	11.3542	23.8397	25.3013
4932430I15Rik	0	0	0	0	3.10953	0
Ptger1	1766.13	1612.49	1654.77	1685.58	1026.15	1290.37
Pcdh7	1409.96	1114.2	1209.66	1053.88	576.3	821.787
Eif2s1	3561.7	4696.14	3999.26	3261.75	2671.09	3405.56
Papd7	787.808	964.608	1140.59	868.08	704.827	811.667
Gm26760	10.1237	4.12666	40.2899	19.6118	0	16.1929
C3	41211.8	61722.5	69489.6	55178.3	53506.8	63229.1
Olfr651	0	0	0	0	0	3.03616
Hnf1a	0	6.19	0	0	0	0
Gnb2l1	18239.2	25584.3	22962.4	19698.5	20532.2	25045.3
Gm11772	8.28303	0	7.67427	16.5152	9.3286	37.446
AI662270	417.833	1003.81	728.097	583.193	354.487	526.268
Crtam	11.044	5.15833	0	0	0	0
Pcdh10	0	0	0	4.1288	0	0
Polr1d	4838.21	6755.35	5277.02	5434.53	5549.48	5989.33
Cbx5	4303.5	3240.46	3749.84	4034.87	4583.45	3833.66
Dusp7	924.018	770.655	1165.53	633.77	613.614	757.016
mmu-mir-6911	1.84067	0	2.87785	2.0644	1.03651	0
Tnfaip8l2	262.296	498.295	342.464	367.463	310.953	666.943
Mir320	0	0	0	1.0322	0	3.03616
Gm16552	0	3.095	3.83714	4.1288	6.21906	4.04821
Gm21807	18.4067	13.4117	36.4528	12.3864	8.29209	22.2652
Pvrl2	1049.18	644.791	471.009	752.473	675.805	555.617
Gm13334	0	0	10.5521	0	0	0
Gbp9	981.079	957.386	845.129	953.752	1227.23	822.8
Fam96b	1115.45	1245.22	872.949	809.244	1372.34	1524.15
H2-K1	92516	165660	108263	124224	112487	130978
Trmt13	307.393	299.183	369.324	328.239	343.085	348.146
Pphln1	2639.53	2186.1	2031.76	2021.05	1951.75	1817.65
Cndp1	129.768	80.47	75.7834	159.991	63.2272	43.5183
Gm14005	100.317	91.8183	65.2313	51.61	80.8478	105.254
Gpr97	218.12	276.486	175.549	134.186	160.659	173.061
Fktn	1386.95	1092.53	1370.82	1299.54	1371.3	1385.5
Zfp90	180.386	131.022	315.604	148.637	305.771	376.484
Ms4a15	0	4.12666	0	0	0	0
Gm12167	4.60168	0	0	0	0	0
Gm26739	20.2474	16.5067	23.0228	7.22539	26.9493	15.1808
Traf3ip3	172.103	100.072	76.7427	52.6422	52.862	93.1089
Gm15506	21.1677	16.5067	38.3714	12.3864	22.8032	10.1205
Wdr18	2328.45	2230.46	2304.2	2074.72	1998.39	1748.83
Rbms1	8187.32	5919.7	6665.11	6301.58	5502.84	4571.45
Gm23442	0	4.12666	1.91857	7.22539	0	2.02411
Rpp25	17.4864	61.9	63.3128	21.6762	12.4381	151.808
Tmed5	10064.8	13166.1	7959.18	10913.4	9040.45	8650.02
Ccdc111	499.743	413.698	424.004	633.77	610.505	624.437
Sema3d	31.2915	45.3933	124.707	69.1573	51.8255	164.965
Sapcd1	3.68135	5.15833	10.5521	15.483	5.18255	9.10848
Gm15917	5.52202	0	7.67427	2.0644	0	3.03616
Tpra1	1444.01	1452.59	1350.67	1674.23	1590.01	1235.72
Ogfod3	1211.16	1294.74	1017.8	1137.48	1241.74	968.535
A530072M11Rik	34.9728	45.3933	53.7199	78.4471	69.4462	56.675
Nvl	1296.75	1159.59	1366.98	1196.32	1121.5	1166.9
Gm11963	25.7694	15.475	5.75571	24.7728	10.3651	13.1567
Gm16144	33.1321	22.6967	23.0228	15.483	13.4746	24.2893
Cxcl3	8.28303	0	26.86	0	0	0
Chp2	452.806	380.685	380.836	656.479	511	753.98
9130011E15Rik	941.505	561.226	854.722	816.47	564.898	554.605
Mx1	177.625	629.316	369.324	268.372	172.061	418.99
Pex26	564.167	510.675	640.802	533.647	573.19	593.063
Gm24406	1.84067	0	3.83714	0	2.07302	0
A930033H14Rik	209.837	87.6916	167.875	210.569	208.339	154.844
Slc16a8	6.44236	4.12666	18.2264	8.25759	25.9128	16.1929
Dusp2	103.998	45.3933	70.0277	28.9016	21.7667	1.01205
1110001J03Rik	840.268	1358.7	983.266	867.047	1607.63	1683.05
Camkk2	2666.22	1601.15	2006.82	1593.72	1356.79	1092.01
Chrnb2	63.5032	94.9133	75.7834	118.703	111.943	133.591
Aire	9.20337	0	0	5.161	0	8.09643
Xab2	2278.75	1977.7	1914.73	2276	2027.42	1819.67
Rhbdl3	473.974	168.162	548.711	326.175	285.04	242.893
Ccdc24	53.3795	20.6333	51.8013	38.1914	68.4097	98.1692
Rpl35	14436.4	22820.5	16198.5	15523.2	18760.8	22507.1
Acap1	618.466	167.13	109.358	99.0911	136.819	116.386
Sstr3	0	0	0	0	0	8.09643
Itpr1	3777.98	2631.78	3073.55	3474.38	3451.58	2493.7
Cpeb4	6486.53	4524.89	6036.78	7299.71	5954.75	5476.22
Zfp784	242.969	231.093	217.758	346.819	446.736	399.761
Pgam5	1796.5	1989.05	1775.64	1816.67	1498.79	1485.69
Neb	70.8659	70.1533	100599	91.8657	3054.6	6820.23
Nipal2	51.5389	61.9	65.2313	60.8998	46.643	103.229
Wdr43	2268.63	2623.53	3291.3	2310.06	1818.04	1546.42
Vsig2	554.963	421.951	335.749	358.173	490.27	240.869
1700095J03Rik	0	0	3.83714	0	0	3.03616
Snrpd2	1813.98	2530.68	1899.38	1871.38	2961.31	2933.94
4932443L11Rik	16.5661	14.4433	17.2671	25.805	11.4016	14.1687
Hist1h2be	1128.33	705.66	767.427	686.413	775.31	844.053
Gm26833	7.3627	3.095	0	11.3542	0	2.02411
Gm22435	1.84067	0	0.959284	1.0322	0	0
Fam161a	446.363	284.74	324.238	576.999	616.724	526.268
Lima1	4219.74	2943.34	3413.13	3989.45	2047.11	3018.96
Hfe2	0	0	6528.89	0	191.754	402.797
Gm5786	35.8931	84.5966	71.9463	72.2539	69.4462	77.9281
Rrm2	66.2643	218.713	58.5163	93.9301	109.87	135.615
Gm16135	0	0	0	1.0322	0	3.03616
1810062G17Rik	76.388	48.4883	56.5978	47.4812	114.016	121.446
Gm10485	0	14.4433	0	0	3.10953	6.07232
Hspbap1	200.633	220.777	225.432	194.053	212.485	170.025
n-R5s15	0	2.06333	1.91857	0	0	0
Gm11638	0	0	0	0	0	2.02411
Efna4	15.6457	41.2666	17.2671	22.7084	54.9351	70.8437
Usp34	5914.09	4364.98	5443.94	5101.13	4469.43	4586.63
Lrrc14b	1.84067	1.03167	55.6385	2.0644	4.14604	1.01205
Olfr1393	0	0	1.91857	0	0	0
Enkur	18.4067	8.25333	19.1857	11.3542	15.5477	7.08437
Usp44	0	0	1.91857	0	0	0
Ptplad1	1918.9	2227.37	2130.57	2009.69	2146.61	2620.21
Gtf2e1	968.194	1246.25	1269.13	1063.17	1219.97	852.149
Mapkapk3	1545.25	962.544	1816.88	794.793	393.874	598.124
Cpsf4	939.664	1053.33	1002.45	942.398	848.902	1129.45
Hmgb3	858.674	662.33	631.209	889.756	979.503	1037.35
Arhgap12	1998.05	1475.28	1819.76	1853.83	2199.48	2047.38
Cbfb	2043.15	2613.21	4550.84	1624.68	1606.59	2179.96
Lrpprc	2686.46	2991.83	3828.5	3027.44	3156.18	2717.36
Stk24	2719.6	1725.98	2026.01	2016.92	1890.6	1730.61
Akap7	2206.05	2108.73	1663.4	2899.45	2922.96	2675.87
Mfsd8	2176.6	2259.35	1858.13	1804.28	2208.8	2292.3
Cpne1	866.957	3141.42	2636.11	1999.37	3989.53	2000.83
Aldh16a1	1166.07	1185.38	967.918	1017.75	956.699	1062.66
Bcl2l10	111.361	324.975	190.898	214.697	153.404	274.267
Gm26736	57.0609	36.1083	13.43	24.7728	55.9716	17.2049
Olfr859	2.76101	0	0	0	0	0
Rbm3	7648.92	10411.6	7603.29	8840.79	8256.84	8608.53
Gm4221	6.44236	0	0	10.322	0	0
Gm22654	0	0	0	2.0644	0	0
Tars2	1883.01	1968.42	1859.09	1855.89	1748.59	1626.37
Ccdc41	903.771	883.106	1114.69	812.341	918.349	661.883
SOX2OT_exon1	0	0	0.959284	1.0322	0	0
Osbp2	314.755	218.713	218.717	342.69	239.434	216.579
5930403N24Rik	19.3271	23.7283	13.43	3.0966	25.9128	40.4821
Rpa1	2377.23	2055.08	2263.91	2144.91	2092.72	2156.69
Slc16a14	10.1237	0	20.145	12.3864	21.7667	3.03616
Atp2b1	3724.6	3380.77	4324.45	3149.24	2425.44	2891.44
Tmem129	1127.41	1054.36	920.913	1107.55	981.576	1100.1
Slc43a1	6394.5	6247.77	5743.23	8502.23	5369.13	5113.91
Snora19	0	0	1.91857	2.0644	2.07302	3.03616
D5Ertd579e	9207.97	6431.41	8389.9	7232.62	6236.69	4968.17
Trbj2-5	2.76101	0	0	0	1.03651	0
Ccdc73	115.962	93.8816	136.218	115.606	172.061	130.555
Dus4l	306.472	276.486	358.772	304.499	417.714	307.664
Fam92a	819.1	1032.7	973.673	946.527	951.517	1231.67
Olfr222	0	0	0	0	0	4.04821
Zfr	6436.84	6987.47	6543.28	7242.94	6127.85	6638.06
Snrk	19645.5	16488.1	10874.4	15102.1	12232.9	5203.98
Slc26a1	45.0965	43.33	27.8192	35.0948	22.8032	32.3857
Fgf6	0	0	11.5114	0	0	0
Wnk2	19.3271	44.3616	1920.49	12.3864	25.9128	73.8799
Klhl41	7.3627	11.3483	6997.02	9.28979	260.164	595.087
Ylpm1	2986.49	2299.58	2690.79	2985.12	2549.82	2010.95
Wfs1	1407.2	1441.24	1962.7	1320.18	1012.67	852.149
Zfp30	115.042	115.547	265.722	184.764	266.383	250.989
Tgfbr1	1929.03	1728.04	2491.26	1402.76	1608.66	1644.59
Ccdc28a	431.638	487.978	427.841	502.681	532.767	474.653
Blvrb	2520.8	3813.04	2816.46	2969.64	3221.48	3762.81
Ppargc1a	385.621	1203.95	1121.4	638.931	513.073	527.28
Hnrnpf	11819	11684.6	10769.9	9361.02	9181.41	8309.97
Snord96a	0.920337	1.03167	0.959284	1.0322	1.03651	1.01205
Gm12353	0	4.12666	0.959284	2.0644	6.21906	3.03616
Sema6d	3560.78	4986.04	4731.19	4196.92	3244.28	2666.76
Sdc4	19654.7	8709.32	16580.3	6140.55	2778.89	1539.33
Eef1a1	204443	235835	198763	227464	209534	208385
Erlin1	1801.1	2011.75	2114.26	1673.19	2124.85	1732.64
mmu-mir-6353	0	0	0	0	0	5.06027
Dapl1	26.6898	0	0	0	0	0
Mfrp	55.2202	11.3483	37.4121	19.6118	50.789	16.1929
Golga1	1137.54	1056.43	1201.98	1297.47	1261.43	1156.78
Trem2	92.0337	1339.1	465.253	405.654	53.8986	880.487
Gm21811	1883.93	1632.1	2027.93	2100.53	1833.59	1663.82
C030017K20Rik	24.8491	12.38	50.8421	17.5474	48.716	21.2531
Ccser1	116.883	142.37	76.7427	125.928	131.637	127.519
Gm14391	292.667	321.88	325.197	337.529	322.355	304.628
Cystm1	976.478	388.938	1602	464.49	494.416	514.123
Gm17224	3.68135	0	43.1678	0	7.25558	11.1326
Gm15911	7.3627	0	3.83714	12.3864	9.3286	13.1567
Acsbg1	70.8659	37.14	33.5749	77.4149	75.6653	124.483
Cd300lb	382.86	666.456	408.655	302.434	128.527	262.122
Grik3	19.3271	22.6967	38.3714	23.7406	39.3874	34.4098
Hs1bp3	1012.37	724.23	940.098	1168.45	1215.83	1023.19
Apof	3.68135	2.06333	0	0	4.14604	0
Atp5sl	912.054	1038.89	1083.03	880.466	914.202	1013.07
Shroom4	988.442	607.651	614.901	734.926	873.779	463.521
1810009A15Rik	1282.03	1632.1	1336.28	1390.37	1641.83	1974.52
Elf1	2628.48	2572.98	2575.68	2304.9	1945.53	1945.17
Adi1	1635.44	1407.19	2154.55	1460.56	1658.42	1909.74
Ppm1f	2310.97	1631.06	1617.35	1707.26	1871.94	1536.3
Rrad	370.896	136.18	353.976	204.375	155.477	243.905
Rfx2	396.665	226.967	199.531	225.019	209.375	142.7
Herpud2	2834.64	2524.49	3283.63	2840.61	2732.24	2510.9
Sypl2	49.6982	42.2983	5586.87	83.6081	222.85	422.026
Gm13833	0	3.095	3.83714	7.22539	0	0
Chfr	1200.12	1276.17	1349.71	1262.38	1384.78	1571.72
Aco1	14679.4	13291	11594.9	16337.6	14262.4	13951.2
Ccdc14	80.9897	79.4383	133.341	78.4471	88.1034	53.6388
Gaa	6051.22	5050.01	8192.29	4878.17	4692.28	4310.34
Trim36	52.4592	113.483	84.417	81.5437	92.2495	55.6629
Trhde	1040.9	892.391	911.32	1164.32	865.486	1325.79
Fancd2	13.8051	49.52	39.3307	24.7728	43.5335	59.7112
Serpina10	48.7779	0	0	0	0	0
Gm16070	8.28303	0	4.79642	0	8.29209	0
Nat6	1545.25	1507.26	1084.95	1815.64	1769.32	1350.08
Kat8	727.987	876.916	932.424	717.378	765.981	780.293
Ube2e1	1621.63	1950.88	2493.18	1770.22	1918.58	1814.61
Lace1	970.035	1263.79	943.936	1059.04	1218.94	1544.39
Gm16168	183.147	222.84	226.391	232.245	438.444	304.628
Tcrg-C4	11.044	1.03167	2.87785	4.1288	3.10953	4.04821
Kif1c	24974.3	16761.5	31164.3	20887.6	19029.3	14621.1
Raver1	2041.31	1569.16	1745.9	1640.16	1250.03	1204.34
Qprt	25.7694	73.2483	49.8828	23.7406	69.4462	157.88
Cdkn2d	562.326	426.078	569.815	461.393	650.929	799.522
Cmtm8	134.369	102.135	67.1499	74.3183	75.6653	46.5545
Gm22933	2.76101	1.03167	0.959284	0	1.03651	1.01205
4922501L14Rik	0	0	0	0	11.4016	2.02411
Myh1	0	0	23446.8	0	204.193	724.63
Plekhb1	693.014	534.403	2018.33	566.677	758.726	556.629
Gm12840	25.7694	53.6466	54.6792	47.4812	25.9128	17.2049
Fam219b	1807.54	1352.51	1409.19	1690.74	1988.03	1575.77
Muc19	7.3627	2.06333	0	1.0322	4.14604	0
Jpx	144.493	122.768	168.834	154.83	205.229	131.567
Hpgd	5327.83	2583.29	2554.57	3136.85	4952.45	3734.48
Vwa3b	5.52202	0	4.79642	0	18.6572	0
Orc5	1039.98	1240.06	1060.97	1216.96	1374.41	1107.19
Gm10472	0	0	4.79642	0	4.14604	0
Mmp14	3001.22	3863.59	3810.28	4084.41	3989.53	9056.87
Acp6	2472.95	2050.95	1975.17	2093.3	2382.94	2202.23
Rab39b	11.044	0	36.4528	11.3542	10.3651	18.217
Chrna9	0	0	7.67427	0	4.14604	5.06027
Gm15726	14.7254	34.045	23.9821	7.22539	2.07302	21.2531
Mir700	0.920337	1.03167	0.959284	1.0322	1.03651	1.01205
Gm14285	4.60168	0	0	0	7.25558	0
Gm21893	0	0	0	12.3864	0	0
Nagk	1745.88	1688.84	1392.88	1688.68	1782.8	2128.35
Capn6	0	23.7283	16.3078	0	5.18255	18.217
mt-Ti	65.3439	87.6916	83.4577	67.093	112.98	94.121
RP24-113D21.1	46.9372	62.9316	43.1678	34.0626	38.3509	58.6991
Zc3h7a	5379.37	5273.88	4383.93	5260.09	5191.88	5164.51
Hist1h2bn	8.28303	4.12666	6.71499	7.22539	8.29209	9.10848
Rhog	1915.22	1944.69	1447.56	1528.69	1235.52	1314.66
Exoc4	2182.12	1864.22	2521.96	1695.9	1587.93	1729.6
Aloxe3	38.6542	17.5383	43.1678	22.7084	26.9493	41.4942
Zfp692	703.137	693.28	695.481	698.799	802.259	824.824
Nrcam	34.9728	23.7283	114.155	10.322	39.3874	35.4219
Vwf	1191.84	1276.17	955.447	1013.62	846.829	1490.75
Lrguk	10.1237	0	3.83714	4.1288	9.3286	0
Ptpdc1	846.71	429.173	600.512	720.475	1010.6	808.631
Gm22108	1.84067	3.095	2.87785	0	1.03651	4.04821
1500009L16Rik	28.5304	19.6017	46.0456	53.6744	84.9939	28.3375
Igsf3	227.323	301.246	424.963	144.508	130.6	231.76
Sez6	73.627	37.14	15.3485	75.3505	74.6288	52.6268
H2afb3	0	0	0	2.0644	0	0
Snord4a	0.920337	1.03167	0.959284	1.0322	1.03651	1.01205
Gm15063	0	3.095	0	0	2.07302	18.217
Adck1	958.991	819.143	870.071	760.731	932.86	914.896
Nfe2	10.1237	11.3483	11.5114	11.3542	11.4016	21.2531
Ppcdc	947.027	787.161	614.901	937.237	1040.66	795.474
Rassf3	2114.93	1590.83	1621.19	1566.88	1743.41	1473.55
Gipr	144.493	67.0583	90.1727	164.12	201.083	110.314
mmu-mir-6937	0.920337	1.03167	0.959284	0	0	1.01205
Ldhb	4900.79	5345.06	4229.48	4795.6	5061.28	5091.64
Sema7a	1733.91	1705.34	1505.12	1130.26	909.02	571.81
Ece2	241.128	381.716	339.587	325.143	244.617	289.447
Slc4a5	0	0	3.83714	0	0	0
Gm5884	335.003	323.943	345.342	317.917	295.406	321.833
Med8	1525.92	1698.12	1420.7	1437.85	1356.79	1599.04
Cdk5	1356.58	1585.67	1235.56	1615.39	1489.47	1760.97
Ccnj	623.988	555.036	440.311	838.146	782.566	661.883
Lrrc52	0	0	3.83714	0	0	0
Ptges3l	130.688	327.038	681.092	187.86	194.864	337.014
Gm10250	18.4067	30.95	10.5521	30.966	43.5335	16.1929
3425401B19Rik	5.52202	4.12666	2038.48	0	76.7018	54.6509
D6Ertd527e	0	0	3.83714	0	7.25558	0
Gm12811	10.1237	0	0	20.644	6.21906	10.1205
2310057M21Rik	439.921	360.051	447.986	386.043	492.343	354.219
Gm13790	0	2.06333	0	5.161	10.3651	0
Smc3	2442.57	2640.03	2989.13	2658.95	2709.44	2570.62
Alms1	321.198	170.225	235.984	282.823	285.04	222.652
Krt1	0	0	0	0	11.4016	0
Gucy2g	0	0	6.71499	7.22539	9.3286	11.1326
Rabepk	966.354	1035.79	880.623	947.559	962.918	1269.12
Gm18856	0	0	7.67427	0	4.14604	0
Snora26	0.920337	1.03167	0	1.0322	1.03651	1.01205
Gm22442	1.84067	0	5.75571	0	2.07302	2.02411
Sypl	6417.51	6432.44	8382.23	6061.07	6905.23	6059.16
Ddx59	504.345	546.783	536.24	563.581	497.525	535.376
Insig2	3734.73	4017.31	3243.34	4150.47	3268.12	4078.58
Mpo	0	10.3167	8.63356	2.0644	6.21906	18.217
Yars	2886.18	2603.93	3447.67	2555.73	1855.35	1944.15
Cyp3a13	11.9644	0	13.43	17.5474	0	22.2652
Pax1	21.1677	9.28499	0	30.966	8.29209	0
Rpp14	9.20337	1.03167	0.959284	3.0966	1.03651	7.08437
Gm17494	157.378	257.917	157.323	183.731	232.178	194.314
RP23-103I12.3	264.137	240.378	305.052	186.828	239.434	238.845
Mtfmt	639.634	644.791	641.761	643.06	932.86	887.571
Vmn2r57	4.60168	0	0	4.1288	0	7.08437
Fam84a	42.3355	58.805	26.86	49.5456	25.9128	8.09643
Gm17196	0	0	2.87785	0	0	0
Dock11	4649.54	5178.96	4988.28	5498.53	5543.26	5555.16
Zfp236	1631.76	1460.84	1777.55	1586.49	1614.88	1449.26
Upf3b	817.259	930.563	1043.7	1106.52	1261.43	1089.98
Star	85.5913	104.198	148.689	91.8657	144.075	109.302
Fbxo48	16.5661	6.19	7.67427	7.22539	16.5842	29.3496
Smyd3	545.76	310.531	421.126	508.874	474.722	334.99
Egfem1	3.68135	4.12666	3.83714	15.483	2.07302	4.04821
Slc35f5	1766.13	1620.75	2038.48	1677.32	1523.67	2108.11
Ovgp1	105.839	33.0133	91.132	35.0948	192.791	157.88
Gm16295	814.498	576.701	547.751	815.437	670.622	538.412
Fam173a	1520.4	1783.75	1403.43	1437.85	1760	1943.14
Gm14233	0	0	0	0	1.03651	1.01205
Nek3	128.847	90.7866	108.399	86.7047	90.1764	82.9884
Skp1a	8884.01	11265.8	10874.4	8953.3	10906.2	11717.6
Gm26857	14.7254	3.095	5.75571	13.4186	12.4381	8.09643
Gnat3	54.2999	14.4433	23.9821	35.0948	68.4097	17.2049
Trp73	0	8.25333	0	0	0	0
Pard6g	677.368	422.983	333.831	923.818	637.454	816.727
Ipo4	3245.11	3209.51	3675.02	3022.28	2543.6	2133.41
Hist2h2ac	12.8847	0	1.91857	1.0322	12.4381	3.03616
Gm26691	4.60168	0	4.79642	6.1932	0	0
Gm14376	2.76101	0	0	3.0966	0	2.02411
Ccdc122	341.445	447.743	400.981	571.838	528.62	448.34
Mrps28	1538.8	2092.22	1773.72	1412.05	2096.86	2441.07
Gm22098	2.76101	0	0.959284	4.1288	1.03651	0
Pcdhb18	92.0337	106.262	62.3535	89.8013	148.221	53.6388
Psmb2	3892.1	4815.82	4182.48	4091.64	3243.24	3663.63
Samd14	202.474	205.302	185.142	223.987	319.245	429.111
Gm11690	7.3627	0	0	0	0	0
Btbd1	6336.52	6840.98	8408.13	6287.13	6403.56	6625.91
Mirlet7c-1	0	2.06333	2.87785	2.0644	2.07302	5.06027
Gm15775	23.9288	2.06333	10.5521	8.25759	7.25558	1.01205
Gm14418	348.808	236.252	233.106	219.858	212.485	221.64
Map1a	1143.06	691.216	610.105	672.994	367.961	465.545
2700046G09Rik	281.623	362.115	329.994	383.978	429.115	321.833
Zfp518b	280.703	273.392	304.093	258.05	367.961	366.363
Serpinb11	8.28303	0	0	0	0	0
4932438H23Rik	8.28303	10.3167	4.79642	6.1932	12.4381	6.07232
A530017D24Rik	271.499	254.822	296.419	322.046	561.789	444.291
Gm17300	284.384	314.658	241.74	205.408	237.361	261.11
Mbd3l2	0	0	2.87785	0	0	10.1205
Mthfd2l	638.714	545.751	563.1	743.183	797.077	712.486
Hnrnpm	10886.7	9819.4	9797.17	9708.87	9900.75	8085.3
Itpkb	3946.4	2853.59	2221.7	3016.09	3176.91	1617.26
Gm22249	11.044	7.22166	2.87785	2.0644	4.14604	2.02411
Zfp354c	144.493	156.813	272.437	227.084	364.852	635.57
Napsa	121.484	234.188	193.775	99.0911	118.162	126.507
Gm11521	4.60168	3.095	0	0	5.18255	3.03616
Zfp422	958.071	1244.19	1146.34	1060.07	1221.01	1252.92
Cd209d	509.867	366.241	699.318	497.52	557.643	997.885
Nop2	1546.17	1601.15	1781.39	1225.22	1183.7	782.317
Ccdc96	7.3627	7.22166	19.1857	19.6118	25.9128	22.2652
Fam203a	552.202	498.295	461.416	373.656	339.976	424.05
Serpinc1	9.20337	13.4117	18.2264	16.5152	7.25558	31.3737
Slc25a38	1356.58	1220.46	1035.07	1219.03	1149.49	1086.95
RP23-432N1.6	15.6457	13.4117	43.1678	65.0286	47.6795	55.6629
Papd4	1125.57	1589.8	1377.53	1449.21	1266.62	1595
Amdhd1	0	0	0	0	13.4746	0
Nadk	16392.1	16867.7	15576.9	16081.7	15734.2	15026
Gm13287	0	1.03167	0	0	1.03651	0
Thbs1	55865.4	11622.7	21252.9	5130.03	1088.34	759.04
Elp3	3053.68	2428.54	2990.09	2750.81	2882.54	2552.4
Mir301	0	0	1.91857	0	0	0
Top1mt	782.286	777.876	937.221	969.235	698.608	788.39
4933427G17Rik	94.7947	28.8866	8.63356	29.9338	54.9351	46.5545
Lmtk2	2507	1207.05	1869.64	2005.56	1834.62	1226.61
Otud3	369.975	286.803	693.562	337.529	231.142	317.785
Nudt7	1544.33	3198.16	1994.35	2343.09	3161.36	4203.06
Mmp3	4443.39	8385.38	7683.87	6929.15	6039.75	9733.93
Ighv1-76	0	0	0	10.322	1.03651	2.02411
Lpgat1	28641.8	11078	14902.5	17777.6	13931.7	11161.9
Gm14288	291.747	250.695	336.709	332.368	323.391	289.447
Mageb3	3.68135	15.475	0	0	4.14604	8.09643
Dctn2	7570.69	7881.93	7322.22	7912.84	6768.42	7079.31
Mrpl45	2036.71	2794.78	2635.15	2300.77	2530.12	2158.71
Gm9312	0	0	0	0	0	3.03616
Srd5a3	900.09	795.415	597.634	830.92	706.9	780.293
Vps39	2345.94	2246.97	2294.61	2578.43	2351.84	2285.22
Gm26083	0.920337	1.03167	0.959284	1.0322	2.07302	1.01205
Slc9a8	2133.34	1658.92	2113.3	2172.78	2046.07	1873.31
Adora3	6.44236	18.57	34.5342	17.5474	23.8397	37.446
Gm24497	4.60168	0	1.91857	1.0322	6.21906	5.06027
Sfmbt1	1454.13	1458.78	1538.69	1492.56	1648.05	1158.8
Ruvbl1	1106.25	1250.38	1302.71	923.818	958.772	1024.2
Wbp4	1740.36	1705.34	1696.97	1834.22	1786.94	1829.79
Cr2	1.84067	0	0	0	0	0
Dlx6	0	0	0	3.0966	0	0
Gpr174	67.1846	26.8233	13.43	21.6762	15.5477	4.04821
Lrp2	0	0	0	0	2.07302	0
Txndc9	3096.01	3797.56	2522.92	2959.32	2837.97	3055.39
Cand2	105.839	51.5833	2158.39	104.252	105.724	249.977
Serinc5	621.227	534.403	414.411	538.808	633.308	1012.05
Ccdc102a	490.54	233.157	321.36	262.179	433.261	446.316
Ccl27a	291.747	311.563	249.414	299.338	497.525	546.509
Ttn	53.3795	19.6017	206977	22.7084	5252	12547.4
Gm15627	14.7254	20.6333	23.9821	9.28979	25.9128	33.3978
Tnpo1	4860.3	5316.18	5910.15	5404.6	5288.28	5638.15
Ift20	2228.14	2495.6	1699.85	1928.15	2307.27	3033.12
Spg20	2084.56	1499.01	1951.18	1791.9	1980.77	1682.03
Papss2	5633.38	5485.37	4313.9	5435.56	4562.72	3723.34
Gm26551	14.7254	3.095	1.91857	5.161	1.03651	1.01205
Vti1b	5087.62	6773.92	6031.98	6055.91	6375.58	6890.06
Cyp2j8	0	0	0	0	16.5842	0
1700012B15Rik	1125.57	996.589	1114.69	1150.9	1315.33	1032.29
Nol8	1149.5	1416.48	1800.58	1136.45	1452.15	1027.23
Lysmd1	418.753	422.983	493.072	451.071	515.146	485.786
Aqp9	59.8219	34.045	26.86	58.8354	53.8986	12.1446
Gm15411	27.6101	83.5649	106.481	59.8676	55.9716	63.7594
Ddx17	26868.3	19978.2	22831	23858.3	24153.8	17656.3
Trem3	0	0	6.71499	0	0	13.1567
Lrrc15	17.4864	90.7866	14.3893	18.5796	50.789	359.279
Ndufa7	5187.02	6882.24	5206.04	5187.83	7658.78	8102.5
Exd1	558.645	415.761	400.022	607.965	518.255	567.762
Tmem68	820.02	829.459	693.562	811.309	1043.77	1113.26
Gm14762	4.60168	0	6.71499	8.25759	0	6.07232
Gm26490	2.76101	2.06333	2.87785	2.0644	2.07302	0
mmu-mir-7031	2.76101	1.03167	2.87785	3.0966	3.10953	0
Snora62	1.84067	3.095	1.91857	5.161	6.21906	6.07232
Wnt9b	2.76101	4.12666	0	4.1288	10.3651	0
Gm10146	11.9644	19.6017	17.2671	14.4508	20.7302	45.5424
Gm13856	4.60168	4.12666	12.4707	9.28979	6.21906	12.1446
Prpf18	1629.92	1645.51	2061.5	1752.67	1798.35	1661.79
Sec62	8754.25	9599.65	9290.67	9429.14	9894.53	10265.3
Gm13610	0	2.06333	8.63356	12.3864	19.6937	37.446
Gm22770	3.68135	2.06333	1.91857	2.0644	4.14604	3.03616
Itga2b	256.774	459.091	405.777	353.012	194.864	1217.5
Sesn2	2847.52	2601.86	1703.69	3321.62	2746.75	666.943
Mrpl55	1362.1	1247.28	1229.8	1031.17	1367.16	1782.23
Sp140	643.316	1191.57	964.081	1042.52	866.523	1023.19
C630050I24Rik	0	0	0	3.0966	0	0
Gm15663	53.3795	16.5067	17.2671	40.2558	16.5842	40.4821
Med30	968.194	1081.19	785.654	935.173	1175.4	1345.02
Prkcb	132.529	360.051	292.582	282.823	345.158	313.737
Pigg	1179.87	726.293	907.483	974.396	914.202	908.824
Ctsb	114219	142368	103475	107445	105028	115524
Gm26645	2.76101	22.6967	4.79642	8.25759	10.3651	7.08437
Pigw	315.676	365.21	394.266	314.821	434.298	425.062
Gm24428	0.920337	1.03167	0.959284	1.0322	1.03651	1.01205
Lrrc39	1667.65	1512.42	1720.96	1423.4	1666.71	1787.29
Grin2b	82.8303	50.5516	26.86	110.445	50.789	14.1687
Pea15a	9369.95	8642.27	7018.12	7813.75	7844.31	6797.96
Slc10a6	645.156	353.861	913.239	381.914	387.655	270.218
Vwc2	5.52202	0	23.0228	8.25759	16.5842	57.6871
Rasgrf2	3152.15	1121.42	848.966	2164.52	1671.89	1065.69
mmu-mir-7017	2.76101	1.03167	2.87785	1.0322	0	0
Gm24328	0	0	1.91857	4.1288	0	0
Naif1	275.181	221.808	282.989	283.855	298.515	283.375
Bcdin3d	184.067	159.908	164.997	170.313	163.769	252.001
Gm4349	1.84067	5.15833	1.91857	4.1288	5.18255	9.10848
Fam207a	1075.87	1043.01	1090.71	1026.01	980.539	1027.23
1810019N24Rik	28.5304	38.1716	6.71499	40.2558	48.716	28.3375
Sufu	1642.8	1336.01	2198.68	2394.7	1791.09	1483.67
Hist4h4	11.044	9.28499	12.4707	0	19.6937	7.08437
Igkj3	0.920337	0	0	1.0322	0	0
Ric3	1403.51	816.048	837.455	1026.01	935.969	633.546
Gm26660	11.9644	14.4433	28.7785	49.5456	25.9128	28.3375
Atp1a3	211.677	496.231	246.536	334.433	163.769	238.845
mt-Nd1	304464	629923	565439	413988	410638	556135
Wipi2	4979.94	4391.8	4324.45	4962.81	5047.81	4074.53
Zufsp	441.762	541.625	393.307	520.228	571.117	563.714
Pkn3	924.018	1225.62	744.405	901.11	837.501	790.414
Svip	1581.14	1134.83	1435.09	1383.15	1431.42	1396.63
Mgat4b	4322.82	4305.14	4317.74	4255.76	4319.14	3876.16
Spink10	4.60168	2.06333	0	0	0	0
Med31	389.303	532.34	417.289	494.423	568.008	573.834
Lzts1	71.7863	49.52	45.0864	92.8979	126.454	69.8317
Dbr1	520.911	519.96	467.171	511.971	556.606	543.473
Srrt	4978.1	4955.09	4427.1	4855.47	4124.28	3988.5
Tnip1	2061.55	1527.9	2256.24	1699	1560.99	1170.95
Csf1	8046.51	2574.01	10583.8	2873.64	1716.46	1984.64
n-R5s169	0	2.06333	0	0	0	0
A130014A01Rik	173.944	116.578	155.404	167.216	188.645	214.555
Mical3	990.283	652.013	1189.51	1096.2	734.886	454.412
4932702P03Rik	14.7254	5.15833	18.2264	10.322	18.6572	17.2049
Tssc4	993.964	1078.09	1018.76	956.849	1178.51	1209.4
Vps13a	2036.71	1598.05	2511.41	1883.76	1666.71	1554.51
Trib2	967.274	830.491	613.942	595.579	874.815	572.822
Gm22299	6.44236	1.03167	5.75571	3.0966	0	2.02411
Ccdc27	6.44236	0	17.2671	13.4186	21.7667	24.2893
Ier3ip1	1970.44	2506.95	2146.88	2067.5	2599.57	3175.82
Slc10a4	0	0	0	0	4.14604	6.07232
A730020E08Rik	7.3627	0	7.67427	8.25759	5.18255	18.217
Gdap1l1	6.44236	22.6967	21.1043	34.0626	20.7302	15.1808
Dse	4456.27	2707.09	3848.65	2439.09	2044	3366.09
Polr2k	716.022	824.301	693.562	452.103	828.172	1064.68
Ipmk	1025.26	1138.96	1309.42	839.178	1105.96	1104.15
Ccp110	505.265	503.453	718.504	755.57	722.448	981.692
Tmem181b-ps	36.8135	36.1083	39.3307	54.7066	68.4097	39.4701
Rnf38	2410.36	2109.76	2268.71	2293.55	2661.76	2473.46
Mfsd10	867.878	861.441	621.616	902.142	651.965	571.81
Timd4	116.883	104.198	156.363	113.542	70.4827	87.0366
Tmem259	6851.91	5947.55	5948.52	6816.64	5224.01	5313.28
Mrps30	2758.25	2854.62	2835.64	3127.56	2461.71	2723.44
Gm12945	2.76101	2.06333	0.959284	0	2.07302	0
Gm15952	47.8575	30.95	33.5749	28.9016	20.7302	41.4942
Rpl7a-ps5	31.2915	12.38	6.71499	23.7406	27.9858	19.229
Dnajc6	9.20337	6.19	4.79642	10.322	16.5842	3.03616
Nutf2	1828.71	2429.57	2821.25	1849.7	1992.17	2277.12
mmu-mir-7082	1.84067	3.095	4.79642	4.1288	2.07302	2.02411
Gm23608	1.84067	0	3.83714	2.0644	0	3.03616
Gm9847	5.52202	13.4117	17.2671	7.22539	2.07302	5.06027
Mesp2	8.28303	4.12666	0	0	7.25558	8.09643
3110001I22Rik	91.1134	90.7866	63.3128	62.9642	105.724	63.7594
Rcc2	3073.01	2560.6	2799.19	2633.14	2208.8	2253.84
Mecr	3927.08	4297.92	3117.67	4315.63	4154.34	3612.02
Ap4s1	1059.31	1389.65	1507.99	1007.43	1421.06	1531.24
Zfp119b	96.6354	159.908	174.59	184.764	241.507	264.146
Fam222a	323.038	367.273	373.162	551.194	222.85	180.146
Trim25	3457.71	5595.76	4878.92	4516.9	4030.99	3852.89
Kctd2	3029.75	2812.32	2524.84	2560.89	3640.23	2935.97
Eif2s3x	6254.61	6775.98	7107.34	6339.77	6428.44	5799.07
Sulf2	9671.82	7999.54	7538.06	10338.5	7771.76	5860.8
2024-03-01	277.021	550.91	341.505	392.236	385.582	682.124
Ppap2c	554.043	544.72	410.574	506.81	498.562	396.725
Arsg	274.26	251.727	179.386	310.692	215.594	336.002
Otud5	4355.95	4366.01	4025.16	4031.77	3749.06	3766.86
Spag7	2354.22	2300.62	2383.82	2108.78	2202.59	2338.86
Gm11494	0	0	7.67427	0	4.14604	3.03616
Eomes	24.8491	74.28	12.4707	22.7084	30.0588	17.2049
Frs2	1270.99	1139.99	1402.47	1300.57	1292.53	1205.36
Ceacam18	0	0	0	0	4.14604	0
Serpinb5	14.7254	0	0	0	0	0
Cd209e	65.3439	37.14	190.898	21.6762	57.0081	69.8317
Parp11	781.366	974.924	902.686	964.074	1001.27	895.667
Dph5	478.575	508.611	537.199	441.781	442.59	515.135
Btf3l4	3028.83	3783.12	2989.13	3448.58	3600.84	4097.8
Dtl	17.4864	60.8683	23.0228	30.966	16.5842	91.0848
mmu-mir-7001	2.76101	0	3.83714	0	0	1.01205
Ncr1	39.5745	79.4383	15.3485	59.8676	77.7383	49.5906
Usp24	5603.93	3966.76	6812.84	4651.09	4468.4	3690.96
A330041J22Rik	9.20337	0	34.5342	12.3864	15.5477	17.2049
Snx4	2668.98	2857.71	2502.77	2841.64	2460.68	2802.38
Kirrel3	43.2558	44.3616	29.7378	17.5474	32.1318	44.5304
Pcdh8	11.044	4.12666	7.67427	10.322	0	3.03616
Serpina6	0	0	0	5.161	0	0
Wdr75	2057.87	2434.73	2258.15	1820.8	1520.56	1856.11
Gm15853	21.1677	13.4117	5.75571	27.8694	16.5842	13.1567
Ighv3-8	0	0	0	3.0966	0	0
Slc35e1	2738.92	2180.94	2993.93	2312.13	2021.2	2222.47
Gmps	2148.99	2350.14	1994.35	2177.94	2077.17	2040.3
Katnal1	810.817	695.343	958.325	855.693	919.385	812.679
Spopl	1205.64	1035.79	1359.31	1117.87	1015.78	1071.76
Pcdh19	901.01	671.615	749.201	843.307	856.158	1499.86
Gm9752	190.51	261.012	209.124	196.118	243.58	275.279
Tubgcp5	584.414	597.335	568.856	530.55	705.864	695.281
Gm24400	0.920337	6.19	0.959284	2.0644	6.21906	2.02411
Nanos1	11.9644	69.1216	35.4935	4.1288	12.4381	20.2411
Xpnpep2	145.413	103.167	225.432	178.57	184.499	185.206
Gimap5	238.367	238.315	117.992	154.83	153.404	111.326
4930551L18Rik	7.3627	0	1.91857	0	0	0
Vapb	8410.04	8213.09	9549.67	8275.14	8567.8	8085.3
Gramd1a	3996.1	3007.31	3143.57	4332.14	2779.92	3065.51
Gm11646	0	3.095	0	0	0	0
Tmem8	331.321	517.896	762.631	390.171	378.326	898.704
Gm17106	2.76101	0	1.91857	0	0	0
Rpusd3	480.416	433.3	409.614	377.785	594.957	453.4
mmu-mir-6953	19.3271	6.19	17.2671	15.483	9.3286	3.03616
Gm26749	3.68135	0	9.59284	0	0	7.08437
Pfdn1	1857.24	2237.68	2272.54	2007.63	2150.76	2549.36
Rcl1	1964.92	2006.59	2134.41	1576.17	846.829	1020.15
Zfand2b	676.448	713.913	622.575	845.371	753.543	930.077
Fam105a	231.005	402.35	251.332	222.955	217.667	468.581
Fchsd2	728.907	453.933	632.168	796.858	605.322	633.546
Zc3h18	2588.91	2473.94	2442.34	2551.6	2208.8	1751.86
Zcchc9	1060.23	1341.17	1066.72	1032.2	1175.4	1120.34
Hif1an	2164.63	1825.02	5374.87	2090.2	2092.72	1976.54
Nedd4	63050.4	48957.7	58651.6	61889.6	57293.1	47133.4
4930417H01Rik	2.76101	3.095	13.43	14.4508	13.4746	4.04821
Gm24357	24.8491	25.7917	29.7378	23.7406	19.6937	30.3616
Lrfn2	2.76101	13.4117	7.67427	22.7084	40.4239	39.4701
0610007N19Rik	1336.33	1494.88	1155.94	1406.89	1481.17	1653.7
Hspa1b	1792.82	1321.56	3432.32	646.157	595.994	593.063
Gm9956	11.044	3.095	7.67427	27.8694	16.5842	0
Il13ra1	428.877	507.58	1071.52	390.171	341.012	1149.69
Ms4a6b	508.026	1355.61	730.975	790.665	653.002	1336.92
Polr2j	915.735	1056.43	841.292	735.958	1116.32	1260.01
Anxa3	3282.84	3191.97	4419.42	3922.36	3096.06	4504.65
Serpina1c	19.3271	17.5383	10.5521	6.1932	17.6207	13.1567
Gucy1b3	356.17	306.405	324.238	366.431	413.568	465.545
Vamp4	1169.75	1139.99	1349.71	1266.51	1230.34	1668.88
Ythdf1	2485.83	2639	2849.07	2204.78	2421.29	2305.46
Tcf3	1806.62	1150.31	1423.58	1494.62	1289.42	1553.5
Fbxo43	2.76101	0	6.71499	7.22539	0	3.03616
Pramef8	480.416	560.195	615.86	576.999	517.219	669.979
Hypk	3551.58	4466.08	3776.7	3259.69	5630.33	5216.12
Ankrd13a	3772.46	4559.96	3816.99	3771.66	2910.52	3136.35
Krt77	5.52202	0	0	0	4.14604	0
1110038B12Rik	433.479	560.195	582.285	376.753	370.034	484.774
Gm12602	0	0	3.83714	0	0	0
Btbd17	3.68135	19.6017	17.2671	22.7084	15.5477	7.08437
Mrpl28	2456.38	2941.28	2420.27	2745.65	2780.96	3036.16
Gm6787	14.7254	14.4433	0	17.5474	27.9858	35.4219
Gpr17	387.462	268.233	287.785	323.078	298.515	96.1451
Gm14487	0	0	3.83714	0	0	0
Prkar1b	251.252	282.676	252.292	132.122	96.3955	181.158
Rnft2	308.313	484.883	351.098	388.107	359.669	300.58
Ssh3	1052.87	999.684	1030.27	948.591	875.852	992.825
2010003O02Rik	416.913	434.331	294.5	322.046	576.3	491.858
Ngb	8.28303	14.4433	4.79642	0	16.5842	14.1687
Osgin1	508.026	338.386	1369.86	465.522	435.335	729.691
Gm15408	46.0168	48.4883	72.9056	79.4793	87.0669	98.1692
Mycbp	1063.91	1305.06	1102.22	1142.64	1240.7	1453.31
Tmem176a	1652.93	1402.03	1706.57	1619.52	987.795	1107.19
Impad1	4375.28	3646.94	4877.96	4139.12	4275.61	4437.85
Gm11789	0	4.12666	0	0	10.3651	0
Ccdc25	2001.73	2153.09	2366.55	1680.42	1798.35	2046.37
Gm807	5.52202	4.12666	0	4.1288	4.14604	7.08437
Ube2v2	1288.47	1507.26	1483.05	1302.64	1560.99	1598.03
Zfp84	479.496	539.561	545.833	486.166	466.43	403.809
Ppa2	2063.4	2260.38	2142.08	2330.71	2625.48	2771
Fxyd2	327.64	261.012	235.984	217.794	287.113	393.689
Rps3	19475.3	28643.2	23529.3	20459.2	25921.1	31768.4
D130040H23Rik	14.7254	4.12666	6.71499	18.5796	11.4016	22.2652
Slc17a1	0	0	3.83714	0	0	0
Gm23563	0	1.03167	0	0	1.03651	0
D030047H15Rik	9.20337	13.4117	14.3893	12.3864	8.29209	0
Fgfr3	348.808	393.065	233.106	411.848	249.799	318.797
Gm25518	0.920337	5.15833	6.71499	0	5.18255	2.02411
Olfr23	0	0	0	0	3.10953	0
Cnih4	1748.64	1886.92	2071.09	1621.59	1820.11	1964.4
Gm13840	0	5.15833	1.91857	3.0966	1.03651	0
Ptpn23	2611.92	2014.84	1874.44	2111.88	1530.93	1293.4
Med24	1686.98	1549.56	1873.48	1402.76	1347.46	1292.39
1700028J19Rik	0	50.5516	16.3078	9.28979	0	9.10848
Tnn	15.6457	19.6017	9.59284	14.4508	15.5477	22.2652
Slc25a44	4118.51	5331.65	5191.65	4395.1	5644.84	2818.57
Fam114a1	2028.42	2213.96	1942.55	2032.4	1898.89	2643.48
Ext1	2159.11	2695.74	2561.29	2234.71	2134.18	2277.12
Tspan33	27.6101	60.8683	20.145	40.2558	19.6937	68.8196
Gm22711	2.76101	1.03167	3.83714	1.0322	3.10953	2.02411
4932442E05Rik	80.0693	61.9	62.3535	44.3846	54.9351	55.6629
Rpa2	487.779	457.028	569.815	495.456	659.221	644.678
Klk8	32.2118	28.8866	57.5571	36.127	23.8397	75.904
Zkscan2	7.3627	3.095	3.83714	17.5474	0	7.08437
Metap1d	1888.53	2208.8	2086.44	2175.88	2391.23	2104.06
Socs6	1526.84	2040.64	2487.42	1828.02	1900.96	1856.11
Abhd17b	1281.11	1100.79	1344.92	1200.45	1132.91	1303.52
Rnf165	110.44	121.737	87.2949	168.248	37.3144	138.651
Fam192a	1821.35	1827.08	1655.72	1774.35	1956.93	1484.68
Trap1	12031.6	12237.6	11751.2	11926	10667.8	10929.2
A330035P11Rik	216.279	157.845	140.055	200.247	248.763	266.17
1700014D04Rik	0	3.095	2.87785	0	0	0
2310014L17Rik	24.8491	25.7917	19.1857	16.5152	40.4239	10.1205
n-R5s201	1.84067	0	0	0	0	0
Gm16675	128.847	103.167	113.196	122.832	80.8478	100.193
Mir24-2	7.3627	6.19	7.67427	11.3542	4.14604	4.04821
Atp1a4	138.051	61.9	40.2899	39.2236	35.2414	15.1808
Gm9958	84.671	123.8	80.5799	84.6403	129.564	100.193
Gm14597	1.84067	2.06333	1.91857	0	4.14604	0
Grik2	16.5661	8.25333	44.1271	14.4508	24.8763	12.1446
Hddc3	375.497	377.59	358.772	442.813	524.474	463.521
Wdyhv1	291.747	328.07	393.307	341.658	450.882	512.099
2210018M11Rik	854.993	784.066	888.297	976.46	982.612	711.474
Gm26772	105.839	71.185	70.987	61.932	59.0811	47.5665
Ndufa2	5681.24	8710.36	5909.19	5339.57	10054.2	11075.9
B4galnt2	16.5661	14.4433	6.71499	9.28979	21.7667	9.10848
Gm26624	8.28303	2.06333	12.4707	3.0966	22.8032	2.02411
Setdb1	1664.89	1521.71	1871.56	1931.24	1770.36	1801.46
Neu3	53.3795	81.5016	94.9691	136.25	132.673	122.458
Prdx2	6949.46	8591.71	7215.74	7258.43	8360.5	8932.38
Cep68	1300.44	1014.13	1734.39	1343.92	1203.39	1113.26
Cyp17a1	0	0	0	0	9.3286	12.1446
Rsph9	118.723	166.098	135.259	206.44	219.74	181.158
Gm5093	0	2.06333	1.91857	2.0644	2.07302	0
Ptx3	6279.46	746.926	5404.61	502.681	102.615	409.882
Znrd1as	421.514	558.131	530.484	482.037	782.566	686.172
Msrb1	4260.24	6656.31	6953.85	5668.84	6121.63	6780.76
mmu-mir-7653	1.84067	2.06333	0.959284	1.0322	3.10953	2.02411
Gng10	1709.99	2185.07	1608.72	1745.45	1895.78	2542.28
Stxbp2	1104.4	1500.04	1114.69	1513.2	1261.43	1433.07
Filip1	354.33	182.605	1498.4	284.887	362.779	319.809
Bai1	3.68135	6.19	8.63356	21.6762	12.4381	7.08437
Atad2b	340.525	386.875	494.031	397.397	375.217	298.556
4930509G22Rik	52.4592	23.7283	22.0635	13.4186	39.3874	46.5545
Cenpe	46.0168	128.958	16.3078	62.9642	38.3509	175.085
Rab15	115.962	486.946	295.46	337.529	172.061	300.58
Adcy2	27.6101	11.3483	307.93	43.3524	58.0446	68.8196
Copg1	6297.87	6942.08	5838.2	6099.27	5396.07	6056.13
Snx7	1330.81	842.871	931.465	1182.9	962.918	1423.96
Dcbld1	265.057	261.012	268.6	223.987	185.535	194.314
Slc39a10	1647.4	1697.09	1942.55	1464.69	1307.04	1370.32
Sirt6	371.816	327.038	329.994	336.497	483.014	430.123
AI504432	180.386	61.9	64.272	73.2861	60.1176	68.8196
Chpf	2599.95	2224.27	2022.17	2103.62	1560.99	1914.81
Pcmtd2	3241.43	3532.42	4291.84	4246.47	5160.79	4584.6
Kdm6b	2558.54	1255.54	2463.44	1723.77	1832.55	1835.87
Numbl	1058.39	737.641	989.022	938.269	563.862	1162.85
Ptk7	24.8491	51.5833	34.5342	47.4812	36.2779	48.5786
Cdh17	0	0	2.87785	0	8.29209	8.09643
9130401M01Rik	1282.95	1352.51	1077.28	1189.09	1196.13	1278.22
Zfp91	10271	9627.51	12208.8	10457.2	10292.6	9920.15
4930467E23Rik	0	2.06333	1.91857	7.22539	0	0
Ermn	0	0	6.71499	0	0	0
Zbtb48	404.028	466.313	409.614	428.363	431.188	355.231
Gabrq	10.1237	8.25333	14.3893	19.6118	12.4381	0
Gm20708	47.8575	98.0083	80.5799	10.322	90.1764	64.7714
Dhx58	352.489	993.494	619.698	431.459	357.596	731.715
Maats1	0	7.22166	0	3.0966	0	3.03616
Exosc10	2749.97	2217.05	2054.79	2335.87	1828.4	1729.6
Nrp2	1686.06	1474.25	1601.05	1453.34	1320.51	1111.23
Gnb2	11290.7	11443.2	9080.58	11126.1	9775.33	10147.9
Extl1	53.3795	5.15833	574.611	5.161	18.6572	23.2772
Slc35f4	0	4.12666	0	0	0	2.02411
Stat3	13544.6	12499.7	17985.6	10150.6	6171.39	5736.32
Gm22043	0.920337	2.06333	1.91857	0	0	5.06027
Rabggtb	2164.63	2470.84	2461.52	2190.33	2462.75	2256.88
Tgif2lx1	0	0	0	2.0644	0	0
Trex1	189.589	210.46	247.495	152.765	109.87	172.049
Mthfs	669.085	817.08	555.426	515.067	661.294	805.595
Mrp63	1139.38	1315.37	1123.32	1022.91	1355.76	1617.26
Gm1673	68.1049	101.103	58.5163	53.6744	110.907	119.422
Gramd4	3853.45	1809.54	2839.48	3486.77	2765.41	1433.07
Slco1a1	0	9.28499	0	0	0	0
Gm22281	0.920337	0	1.91857	2.0644	0	0
Ckap5	2114.93	2027.22	2335.86	1866.22	1778.65	1746.8
Cyld	2063.4	1598.05	2333.94	2042.72	2154.91	1866.23
Rela	4101.94	3013.5	3204.97	3025.38	2807.91	2363.14
Rnasek	869.718	1356.64	878.704	1111.68	1919.62	1472.54
Dpep2	121.484	491.073	242.699	229.148	112.98	313.737
Gm10872	4.60168	1.03167	4.79642	2.0644	0	7.08437
Fam81a	13.8051	17.5383	19.1857	0	20.7302	34.4098
Snora16a	4.60168	9.28499	19.1857	10.322	13.4746	30.3616
Tmem40	6.44236	13.4117	2.87785	9.28979	7.25558	4.04821
Dfna5	231.005	232.125	534.321	261.146	201.083	459.472
Gm4890	148.174	143.402	131.422	103.22	265.347	193.302
4930550C14Rik	22.0881	23.7283	8.63356	53.6744	58.0446	28.3375
Adamtsl1	254.933	277.518	589	347.851	445.7	958.415
1200007C13Rik	0	0	12.4707	4.1288	0	0
Ccr1	419.674	560.195	897.89	185.796	115.053	327.905
Fam195b	3426.41	3120.79	2918.14	3396.97	3602.91	3369.13
Pbx3	253.093	256.885	175.549	257.018	190.718	325.881
Rbm4	916.656	937.784	989.022	1013.62	902.801	984.728
Gm13431	14.7254	18.57	0	9.28979	13.4746	0
Kremen2	0	10.3167	0	9.28979	40.4239	6.07232
Cd180	66.2643	283.708	141.015	101.156	35.2414	148.772
Hrc	7.3627	7.22166	8942.45	4.1288	327.537	798.51
mt-Tl1	1186.31	2181.97	2209.23	1441.98	1266.62	2575.68
Fam132a	2692.91	3170.31	2587.19	3039.83	3020.39	3113.08
Zfp865	1287.55	922.309	1187.59	1178.77	1020.96	924.005
AL808027.1	1.84067	0	0.959284	0	0	2.02411
Gm11670	0	0	4.79642	0	6.21906	5.06027
Gm26330	0.920337	1.03167	0.959284	1.0322	1.03651	1.01205
Aprt	627.67	1262.76	1037.95	837.114	647.819	1074.8
Sh3d19	2102.05	2137.61	2450.97	2285.29	2349.77	2998.71
Gm13832	0	0	0	0	4.14604	6.07232
Ubxn1	5620.5	6442.75	6692.93	6181.84	5718.43	6022.73
Unc93a	30.3711	4.12666	22.0635	21.6762	23.8397	20.2411
Gm12915	9.20337	7.22166	6.71499	14.4508	0	4.04821
Tmx1	2475.71	2761.77	2536.35	2480.37	2572.62	3009.85
Ccdc174	2140.7	1578.45	1733.43	2371.99	1448.01	1883.43
Rab32	1564.57	1124.52	1409.19	1090	959.809	1140.58
Zfp808	102.157	92.8499	64.272	101.156	129.564	117.398
Mark1	323.038	229.03	212.961	189.925	259.128	227.712
[truncated: 19,458 more rows]
