# Supplementary material for: Neurotensin-neurotensin receptor 2 signaling in adipocytes suppresses food intake through regulating ceramide metabolism
Source: Cell Res. 2025 Jan 3;35(2):117–31. doi: 10.1038/s41422-024-01038-8 (PMC11770130; doi:10.1038/s41422-024-01038-8)
Supplement: Supplementary file 22 — Supplementary information, Table S10 [file 41422_2024_1038_MOESM22_ESM.xlsx]

## Sheet: Sheet1
STable10. The chemicals used to target the downstream factors of GPCR.
sample list	name
RhoA inhibitor	CCG-1423
RhoA agonist	U 46619
PKC inhibitor	Midostaurin
PKC agonist	Prostratin
β-arrestin/Ras inhibitor	Salirasib
β-arrestin/Ras agonist	7-Fluorotryptamine hydrochloride
Axin inhibitor	JW67
Axin agonist	HLY78
PKA inhibitor	Fragment (6-22) amide TFA
PKA agonist	6-Bnz-cAMP sodium salt
Cdc42 inhibitor	ZCL278
PI3k inhibitor	LY294002
PI3k agonist	740 Y-P
