# Supplementary material for: Neurotensin-neurotensin receptor 2 signaling in adipocytes suppresses food intake through regulating ceramide metabolism
Source: Cell Res. 2025 Jan 3;35(2):117–31. doi: 10.1038/s41422-024-01038-8 (PMC11770130; doi:10.1038/s41422-024-01038-8)
Supplement: Supplementary file 23 — Supplementary information, Table S11 [file 41422_2024_1038_MOESM23_ESM.xlsx]

## Sheet: Sheet1
STable 11. List of GWAS tested in two-sample MR
Traits	Type	Ancestry	Sex	Total N	Number of SNPs	Reference genome	Data dowloading
Cer(d18:1/20:0,d16:1/22:0,d20:1/18:0)	exposure	European	male	3817	19704041	GRCh37	https://pheweb.org/metsim-metab/download/C100015755
Cer(d16:1/24:1,d18:1/22:1)	exposure	European	male	3690	19704041	GRCh37	https://pheweb.org/metsim-metab/download/C100015727
Food weight	outcome	European	male	23483	13791467	GRCh37	https://broad-ukb-sumstats-us-east-1.s3.amazonaws.com/round2/additive-tsvs/100001_irnt.gwas.imputed_v3.male.tsv.bgz
Energy	outcome	European	male	23483	13791467	GRCh37	https://broad-ukb-sumstats-us-east-1.s3.amazonaws.com/round2/additive-tsvs/100002_irnt.gwas.imputed_v3.male.tsv.bgz
Protein	outcome	European	male	23483	13791467	GRCh37	https://broad-ukb-sumstats-us-east-1.s3.amazonaws.com/round2/additive-tsvs/100003_irnt.gwas.imputed_v3.male.tsv.bgz
Fat	outcome	European	male	23483	13791467	GRCh37	https://broad-ukb-sumstats-us-east-1.s3.amazonaws.com/round2/additive-tsvs/100004_irnt.gwas.imputed_v3.male.tsv.bgz
Carbohydrate	outcome	European	male	23483	13791467	GRCh37	https://broad-ukb-sumstats-us-east-1.s3.amazonaws.com/round2/additive-tsvs/100005_irnt.gwas.imputed_v3.male.tsv.bgz
