# Supplementary material for: Neurotensin-neurotensin receptor 2 signaling in adipocytes suppresses food intake through regulating ceramide metabolism
Source: Cell Res. 2025 Jan 3;35(2):117–31. doi: 10.1038/s41422-024-01038-8 (PMC11770130; doi:10.1038/s41422-024-01038-8)
Supplement: Supplementary file 24 — Supplementary information, Table S12 [file 41422_2024_1038_MOESM24_ESM.xlsx]

## Sheet: Sheet1
STable 12. The characteristics of the instrumental variables for ceramides in two-sample mendenlien randomization analyses
Ceramide (exposure)	SNP	Chromosome	Position	Effect allele	Other allele	Exposure (ceramide)							outcome (food weight)
						Effect allele frequency	Sample size	Beta	Se	P value	Variance Explain	F-statistic	Sample size	Beta	Se	P value
Cer (d18:1/20:0,d16:1/22:0,d20:1/18:0)	rs174599	11	61854084	C	G	0.43	3817	0.17	0.024	3.8e-12	0.0141668	13.695	23483	0.0147412	0.0095428	0.122422
	rs12878001	14	63772911	G	T	0.12	3817	0.28	0.036	8.3e-15	0.0165581	16.0455	23483	0.0142698	0.0126318	0.258625
	rs2927721	19	8235039	G	A	0.15	3817	0.2	0.033	4.1e-09	0.0102	9.82077	23483	0.00016151	0.0127351	0.989881
	rs1321940	20	12979237	G	A	0.33	3817	-0.22	0.024	1.5e-18	0.0214025	20.8426	23483	-0.0107343	0.00943425	0.255214
Cer (d16:1/24:1,d18:1/22:1)	rs174599	11	61854084	C	G	0.44	3690	0.2	0.023	1e-17	0.019712	24.7132	23483	0.0147412	0.0095428	0.122422
	rs17101394	14	63765668	A	G	0.12	3690	0.44	0.035	2.3e-36	0.0408883	52.394	23483	0.0170828	0.0126341	0.17635
	rs1321940	20	12979237	G	A	0.33	3690	-0.32	0.024	1.4e-41	0.0452813	58.2901	23483	-0.0107343	0.00943425	0.255214
