# Supplementary material for: Neurotensin-neurotensin receptor 2 signaling in adipocytes suppresses food intake through regulating ceramide metabolism
Source: Cell Res. 2025 Jan 3;35(2):117–31. doi: 10.1038/s41422-024-01038-8 (PMC11770130; doi:10.1038/s41422-024-01038-8)
Supplement: Supplementary file 26 — Supplementary information, Table S14 [file 41422_2024_1038_MOESM26_ESM.xlsx]

## Sheet: Sheet1
STable 14. The sequences of the oligos used in this paper.
Primer sequences for qRT-PCR used in this paper.
Gene Name	Forward (5’ to 3’)	Reverse (5’ to 3’)
36b4	GAGGAATCAGATGAGGATATGGGA	AAGCAGGCTGACTTGGTTGC
Tbp	ACAGCCTTCCACCTTATGCT	GATTGCTGTACTGAGGCTGC
Gdf15	AGAACCAAGTCCTGACCCAG	TTCAGGGGCCTAGTGATGTC
Atf4	GACCGAGATGAGCTTCCTGA	GCCAAGCCATCATCCATAGC
Atf3	GACCCCTGGAGATGTCAGTC	CTCCTCAATCTGGGCCTTCA
Ddit3	TCACTACTCTTGACCCTGCG	ACTGACCACTCTGTTTCCGT
Pparg	AGGGCGATCTTGACAGGAAA	CGAAACTGGCACCCTTGAAA
Ucp1	AAGTCCGCCTTCAGATCCAA	CGGCTGAGATCTTGTTTCCG
Ppargc1α	AGCCTCTTTGCCCAGATCTT	GGCAATCCGTCTTCATCCAC
Cidea	TGGTGGACACAGAGGAGTTC	ACATTGAGACAGCCGAGGAA
Cox7a1	TGGTCCGGTCTTTTAGCTCA	AGAGTCAGCGTCATGGTCAG
Cox8b	TTCCCAAAGCCCATGTCTCT	CTGGAACCATGAAGCCAACG
Elovl3	GCGTCCACTCATCTTTGTCC	GAATCTGCAGGCTGGTGATG
Prdm16	CCGCTGTGATGAGTGTGATG	GGACGATCATGTGTTGCTCC
Acox1	GCTGAGGAACCTGTGTCTCT	TCAAAGGCATCCACCAAAGC
Dio2	TGCCACCTTCTTGACTTTGC	GGTTCCGGTGCTTCTTAACC
Cebpα	GTGACTTTGACTACCCGGGA	GGGGCTCTTGTTTGATCACC
Ntsr2	TGAGACATAAAGACGTGCGC	ACACGGCGTTGTAGAGAAGA
Atf6	GAACTTCGAGGCTGGGTTCA	TCCAGGGGAGGCGTAATACA
Xbp1s	GGTCTGCTGAGTCCGCAGCAGG	AGGCTTGGTGTATACATGG
Cers5	ATCCGTATCAGCCACTCTCG	ACTCGCACCATGTTGTTGAC
Cers6	CATAGCCAAACCATGTGCCA	TGCGTCTTTGTCGAAACCAG
Cers2	AACTACGCGGGATGGAAGAA	GCATCTGTAGCACTGCCATC
shRNA sequences used in this paper.
Gene Name	shRNA sequence
shControl (AAV)	5'-CACC CAACAAGATGAAGAGCACCAACTCGAGTTGGTGCTCTTCATCTTGTTGTTTTTG-3'
shGfral (AAV)	5'-CACCGGTGACTCCTGCAAGATAAATCT CGAGATTTATCTTGCAGGAGTCACCTTTT-3'
shControl	5'-TTCTCCGAACGTGTCACGT-3'
shCers2	5'-CCAGCTGGAGATTCACGTATT-3'
Gene Name	targetting region
Gfral	46-1420 of NM_205844.4
