# Supplementary material for: Neurotensin-neurotensin receptor 2 signaling in adipocytes suppresses food intake through regulating ceramide metabolism
Source: Cell Res. 2025 Jan 3;35(2):117–31. doi: 10.1038/s41422-024-01038-8 (PMC11770130; doi:10.1038/s41422-024-01038-8)
Supplement: Supplementary file 27 — Supplementary information, Table S15 [file 41422_2024_1038_MOESM27_ESM.xlsx]

## Sheet: Sheet1
STable 15. The selected reaction monitoring transitions used for targete lipidomics in this paper.
LipidIon	Q1	Q3
Cer(d16:0_16:0)+H_1	512.5	238
Cer(d16:0_18:0)+H_1	540.5	238
Cer(d16:0_20:0)+H_1	568.5	238
Cer(d16:0_22:0)+H_1	596.5	238
Cer(d16:0_24:0)+H_1	624.5	238
Cer(d16:0_24:1)+H_1	622.5	238
Cer(d16:0_24:2)+H_1	620.5	238
Cer(d16:1_16:0)+H_1	510.5	236
Cer(d16:1_18:0)+H_1	538.5	236
Cer(d16:1_20:0)+H_1	566.5	236
Cer(d16:1_22:0)+H_1	594.5	236
Cer(d16:1_24:0)+H_1	622.5	236
Cer(d16:1_24:1)+H_1	620.5	236
Cer(d16:1_24:2)+H_1	618.5	236
Cer(d16:2_16:0)+H_1	508.5	234
Cer(d16:2_18:0)+H_1	536.5	234
Cer(d16:2_20:0)+H_1	564.5	234
Cer(d16:2_22:0)+H_1	592.5	234
Cer(d16:2_24:0)+H_1	620.5	234
Cer(d16:2_24:1)+H_1	618.5	234
Cer(d16:2_24:2)+H_1	616.5	234
Cer(d18:0_16:0)+H_1	540.6	266
Cer(d18:0_18:0)+H_1	568.6	266
Cer(d18:0_20:0)+H_1	596.6	266
Cer(d18:0_22:0)+H_1	624.6	266
Cer(d18:0_24:0)+H_1	652.6	266
Cer(d18:0_24:1)+H_1	650.6	266
Cer(d18:0_24:2)+H_1	648.6	266
Cer(d18:1_12:0)+H_1	482.5	264
Cer(d18:1_16:0)+H_1	538.5	264
Cer(d18:1_18:0)+H_1	566.5	264
Cer(d18:1_20:0)+H_1	594.5	264
Cer(d18:1_22:0)+H_1	622.5	264
Cer(d18:1_24:0)+H_1	650.5	264
Cer(d18:1_24:1)+H_1	648.5	264
Cer(d18:1_24:2)+H_1	646.5	264
Cer(d18:2_16:0)+H_1	536.5	262
Cer(d18:2_18:0)+H_1	564.5	262
Cer(d18:2_20:0)+H_1	592.5	262
Cer(d18:2_22:0)+H_1	620.5	262
Cer(d18:2_24:0)+H_1	648.5	262
Cer(d18:2_24:1)+H_1	646.5	262
Cer(d18:2_24:2)+H_1	644.5	262
Cer(d20:0_16:0)+H_1	568.6	294
Cer(d20:0_18:0)+H_1	596.6	294
Cer(d20:0_20:0)+H_1	624.6	294
Cer(d20:0_22:0)+H_1	652.6	294
Cer(d20:0_24:0)+H_1	680.6	294
Cer(d20:0_24:1)+H_1	678.6	294
Cer(d20:0_24:2)+H_1	676.6	294
Cer(d20:1_16:0)+H_1	566.5	292
Cer(d20:1_18:0)+H_1	594.5	292
Cer(d20:1_20:0)+H_1	622.5	292
Cer(d20:1_22:0)+H_1	650.5	292
Cer(d20:1_24:0)+H_1	678.5	292
Cer(d20:1_24:1)+H_1	676.5	292
Cer(d20:1_24:2)+H_1	674.5	292
Cer(d20:2_16:0)+H_1	564.5	290
Cer(d20:2_18:0)+H_1	592.5	290
Cer(d20:2_20:0)+H_1	620.5	290
Cer(d20:2_22:0)+H_1	648.5	290
Cer(d20:2_24:0)+H_1	676.5	290
Cer(d20:2_24:1)+H_1	674.5	290
Cer(d20:2_24:2)+H_1	672.5	290
Cer(t18:0_16:0)+H_1	556.5	282
Cer(t18:0_18:0)+H_1	584.5	282
Cer(t18:0_20:0)+H_1	612.5	282
Cer(t18:0_22:0)+H_1	640.5	282
Cer(t18:0_24:0)+H_1	668.5	282
Cer(t18:0_24:1)+H_1	666.5	282
Cer(t18:0_24:2)+H_1	664.5	282
Cer(m18:0_16:0)+H_1	524.5	250
Cer(m18:0_18:0)+H_1	552.5	250
Cer(m18:0_20:0)+H_1	580.5	250
Cer(m18:0_22:0)+H_1	608.5	250
Cer(m18:0_24:0)+H_1	636.5	250
Cer(m18:0_24:1)+H_1	634.5	250
Cer(m18:0_24:2)+H_1	632.5	250
Cer(d16:0_26:0)+H_2	512.5	256
Cer(d16:0_28:0)+H_2	540.5	256
Cer(d16:0_20:0)+H_2	568.5	256
Cer(d16:0_22:0)+H_2	596.5	256
Cer(d16:0_24:0)+H_2	624.5	256
Cer(d16:0_24:1)+H_2	622.5	256
Cer(d16:0_24:2)+H_2	620.5	256
Cer(d16:1_26:0)+H_2	510.5	254
Cer(d16:1_28:0)+H_2	538.5	254
Cer(d16:1_20:0)+H_2	566.5	254
Cer(d16:1_22:0)+H_2	594.5	254
Cer(d16:1_24:0)+H_2	622.5	254
Cer(d16:1_24:1)+H_2	620.5	254
Cer(d16:1_24:2)+H_2	618.5	254
Cer(d16:2_26:0)+H_2	508.5	252
Cer(d16:2_28:0)+H_2	536.5	252
Cer(d16:2_20:0)+H_2	564.5	252
Cer(d16:2_22:0)+H_2	592.5	252
Cer(d16:2_24:0)+H_2	620.5	252
Cer(d16:2_24:1)+H_2	618.5	252
Cer(d16:2_24:2)+H_2	616.5	252
Cer(d18:0_26:0)+H_2	540.6	284
Cer(d18:0_28:0)+H_2	568.6	284
Cer(d18:0_20:0)+H_2	596.6	284
Cer(d18:0_22:0)+H_2	624.6	284
Cer(d18:0_24:0)+H_2	652.6	284
Cer(d18:0_24:1)+H_2	650.6	284
Cer(d18:0_24:2)+H_2	648.6	284
Cer(d18:1_22:0)+H_2	482.5	282
Cer(d18:1_26:0)+H_2	538.5	282
Cer(d18:1_28:0)+H_2	566.5	282
Cer(d18:1_20:0)+H_2	594.5	282
Cer(d18:1_22:0)+H_2	622.5	282
Cer(d18:1_24:0)+H_2	650.5	282
Cer(d18:1_24:1)+H_2	648.5	282
Cer(d18:1_24:2)+H_2	646.5	282
Cer(d18:2_26:0)+H_2	536.5	280
Cer(d18:2_28:0)+H_2	564.5	280
Cer(d18:2_20:0)+H_2	592.5	280
Cer(d18:2_22:0)+H_2	620.5	280
Cer(d18:2_24:0)+H_2	648.5	280
Cer(d18:2_24:1)+H_2	646.5	280
Cer(d18:2_24:2)+H_2	644.5	280
Cer(d20:0_26:0)+H_2	568.6	312
Cer(d20:0_28:0)+H_2	596.6	312
Cer(d20:0_20:0)+H_2	624.6	312
Cer(d20:0_22:0)+H_2	652.6	312
Cer(d20:0_24:0)+H_2	680.6	312
Cer(d20:0_24:1)+H_2	678.6	312
Cer(d20:0_24:2)+H_2	676.6	312
Cer(d20:1_26:0)+H_2	566.5	310
Cer(d20:1_28:0)+H_2	594.5	310
Cer(d20:1_20:0)+H_2	622.5	310
Cer(d20:1_22:0)+H_2	650.5	310
Cer(d20:1_24:0)+H_2	678.5	310
Cer(d20:1_24:1)+H_2	676.5	310
Cer(d20:1_24:2)+H_2	674.5	310
Cer(d20:2_26:0)+H_2	564.5	308
Cer(d20:2_28:0)+H_2	592.5	308
Cer(d20:2_20:0)+H_2	620.5	308
Cer(d20:2_22:0)+H_2	648.5	308
Cer(d20:2_24:0)+H_2	676.5	308
Cer(d20:2_24:1)+H_2	674.5	308
Cer(d20:2_24:2)+H_2	672.5	308
Cer(t18:0_26:0)+H_2	556.5	300
Cer(t18:0_28:0)+H_2	584.5	300
Cer(t18:0_20:0)+H_2	612.5	300
Cer(t18:0_22:0)+H_2	640.5	300
Cer(t18:0_24:0)+H_2	668.5	300
Cer(t18:0_24:1)+H_2	666.5	300
Cer(t18:0_24:2)+H_2	664.5	300
Cer(m18:0_26:0)+H_2	524.5	268
Cer(m18:0_28:0)+H_2	552.5	268
Cer(m18:0_20:0)+H_2	580.5	268
Cer(m18:0_22:0)+H_2	608.5	268
Cer(m18:0_24:0)+H_2	636.5	268
Cer(m18:0_24:1)+H_2	634.5	268
Cer(m18:0_24:2)+H_2	632.5	268
